# Supplementary material for: Red cell distribution width (RDW) is independently associated with all-cause mortality in adult patients with osteomyelitis admitted to the intensive care unit
Source: PLoS One. 2025 Sep 16;20(9):e0332211. doi: 10.1371/journal.pone.0332211 (PMC12440193; doi:10.1371/journal.pone.0332211)
Supplement: S1 Table — (XLSX) [file pone.0332211.s001.xlsx]

## Sheet: S1 Table
S1 Table. The original data for analysis.
ID	age	gender	race	rdw	myocardial_infarct	congestive_heart_failure	peripheral_vascular_disease	cerebrovascular_disease	chronic_pulmonary_disease	rheumatic_disease	peptic_ulcer_disease	paraplegia	renal_disease	malignant_cancer	liver_disease	diabetes	aniongap	bicarbonate	bun	calcium	chloride	creatinine	glucose	sodium	potassium	hematocrit	hemoglobin	mch	mchc	mcv	platelet	rbc	wbc	dialysis_1st	mv_1st	vaso_1st	los_hos	hos_mort	hos_30	time_30	hos_90	time_90
1	Not disclosed	0	1	11.4	0	0	0	0	0	0	0	0	0	0	0	0	15	30	13	9.2	103	1	85	144	3.8	44.5	15.5	28.8	34.8	83	173	5.38	8.3	0	0	0	5.70833	0	0	30	0	90
2	Not disclosed	0	1	11.5	0	0	0	0	0	0	0	0	0	0	0	1	17	24	17	9.2	99	0.8	286	136	4.1	35.7	12.5	30.1	35	86	244	4.15	7.3	0	0	0	4.70833	0	0	30	0	90
3	Not disclosed	0	1	11.5	0	0	0	0	1	0	0	0	0	0	1	0	13	28	22	10.2	101	0.8	122	138	4.3	42.1	14.3	30.5	33.9	90	234	4.67	5.6	0	0	0	7.33333	0	0	30	0	90
4	Not disclosed	0	0	11.5	0	0	0	0	0	0	0	0	0	0	0	1	13	30	34	8.9	94	2	414	133	4.1	33.5	11.3	30.8	33.6	92	504	3.65	8.5	0	0	0	2.75	0	0	30	0	90
5	Not disclosed	1	1	11.6	0	0	0	0	0	0	0	0	0	0	0	1	18	22	62	9.3	96	1.7	408	130	6.1	32.4	10.9	29.4	33.6	87	242	3.71	5.2	0	0	0	7.58333	0	0	30	0	90
6	Not disclosed	1	1	11.6	0	0	0	0	1	0	0	0	0	0	0	0	11	28	9	9.2	107	0.7	109	142	3.9	40.9	13.6	31.4	33.3	94	283	4.34	7.6	0	0	0	5.83333	0	0	30	0	90
7	Not disclosed	1	1	11.6	0	0	0	0	0	0	0	0	0	0	0	0	15	25	12	8.2	102	0.7	99	138	4.1	35.3	11.8	31.1	33.4	93	333	3.79	8.7	0	0	0	1.54167	0	0	30	0	90
8	Not disclosed	0	1	11.6	0	0	0	0	0	0	0	0	0	0	0	0	11	29	15	9.2	102	0.9	101	138	4.2	42.7	14.6	32.2	34.1	94	243	4.53	8.7	0	0	0	10.8333	0	0	30	0	90
9	Not disclosed	0	0	11.7	0	0	0	0	0	0	0	0	0	1	0	1	15	29	14	8.9	93	0.9	308	133	3.7	35.5	12.8	35.2	36.1	97	208	3.65	6.6	0	0	0	6	0	0	30	0	90
10	Not disclosed	0	1	11.7	0	0	0	0	0	0	0	0	0	0	0	0	15	27	16	8.7	99	0.9	142	137	4.2	36.9	11.9	30.4	32.2	94	220	3.91	13.5	0	0	0	2.70833	0	0	30	0	90
11	Not disclosed	1	1	11.8	0	1	0	0	1	0	0	0	1	0	0	1	17	26	11	8.6	97	0.9	349	136	3.9	33.1	12.3	33.7	36.8	91	247	3.64	9.6	0	0	0	3.29167	0	0	30	0	90
12	Not disclosed	0	0	11.8	0	0	0	0	0	0	0	0	0	0	0	1	14	29	21	9.1	103	1	161	141	4.8	43.4	14.8	32.2	34	95	319	4.59	10.5	0	0	0	7	0	0	30	0	90
13	Not disclosed	0	1	11.8	0	0	0	0	0	0	0	0	0	0	0	0	13	25	15	8	107	1	130	140	4.7	37.7	14.1	29.7	36.8	79	278	4.75	22.7	0	0	0	2.20833	0	0	30	0	90
14	Not disclosed	1	1	11.8	0	0	0	0	0	0	0	0	0	0	0	0	18	28	23	8.5	100	0.6	135	142	3.8	39.7	12.7	31.1	32	97	244	4.09	9.3	0	0	0	2.91667	0	0	30	0	90
15	Not disclosed	0	1	11.8	0	0	0	0	0	0	0	0	0	0	0	1	16	25	11	9.9	90	0.6	399	131	5.4	34.9	11.7	28.7	33.5	86	287	4.08	14.7	0	0	0	39.625	0	0	30	0	90
16	Not disclosed	0	1	11.9	0	0	0	0	1	1	0	0	0	0	0	1	10	25	9	8.7	100	0.8	283	132	3.2	30.5	10.5	31.9	34.4	93	217	3.29	7.1	0	0	0	3.20833	0	0	30	0	90
17	Not disclosed	0	0	11.9	0	0	0	0	0	0	0	0	0	0	0	0	15	24	10	9.2	99	1	180	138	4	37.1	11.9	32.2	32.1	100	278	3.7	7.8	0	0	0	10.0833	0	0	30	0	90
18	Not disclosed	1	1	11.9	0	1	0	0	0	0	0	0	1	0	0	1	15	24	15	9.2	96	0.7	386	131	4.1	39.3	13.7	30.3	34.7	87	406	4.51	6.7	0	1	0	4.95833	0	0	30	0	90
19	Not disclosed	0	0	11.9	0	0	0	0	0	0	0	0	0	0	0	1	13	30	12	9.4	101	1	252	140	3.6	45	14.4	26.7	32	83	222	5.39	8.7	0	0	0	6.91667	0	0	30	0	90
20	Not disclosed	0	0	11.9	0	0	0	0	0	0	0	0	0	0	0	1	9	29	6	8.1	100	0.6	230	133	3.4	33.6	10.9	29.7	32.5	91	170	3.68	9.1	0	0	0	4.875	0	0	30	0	90
21	Not disclosed	0	1	11.9	0	0	0	0	0	0	0	0	0	0	0	1	14	27	22	8.3	94	1.2	147	135	5.2	47.5	16	31.3	33.7	93	380	5.12	11.2	0	0	0	2.45833	0	0	30	0	90
22	Not disclosed	0	0	11.9	0	0	0	0	0	0	0	0	0	0	0	0	15	26	11	8.2	101	0.7	95	142	3.8	41.3	13.1	30.7	31.7	97	273	4.27	7.5	0	0	0	6.25	0	0	30	0	90
23	Not disclosed	0	1	11.9	0	0	0	0	0	0	0	0	0	0	1	0	15	25	12	9.2	102	0.8	85	138	4.1	45.6	14.3	29.6	31.4	94	379	4.84	9.6	0	0	0	7.95833	0	0	30	0	90
24	Not disclosed	0	1	11.9	0	0	1	0	0	0	0	0	0	0	0	1	17	29	20	9.6	99	1	141	141	4.3	42.1	14.9	32.9	35.3	93	246	4.52	6	0	0	1	2.91667	0	0	30	0	90
25	Not disclosed	0	1	11.9	0	0	0	0	0	0	0	0	0	0	0	1	10	31	12	9.6	100	1.2	81	137	4.1	41.4	15.1	32.6	36.5	89	346	4.63	7.2	0	0	0	2.08333	0	0	30	0	90
26	Not disclosed	1	1	11.9	0	0	0	0	0	0	0	0	1	0	0	1	13	30	49	9.3	99	1.1	109	137	4.8	35.9	12.1	28.6	33.6	85	373	4.22	7.5	0	0	0	7.91667	0	0	30	0	90
27	Not disclosed	0	1	11.9	0	0	0	0	0	0	0	0	0	0	0	1	27	14	25	7.7	104	1.4	508	141	5.1	42.6	13.5	30.8	31.6	98	406	4.37	26	0	0	1	3.125	0	0	30	0	90
28	Not disclosed	1	1	11.9	0	0	1	1	0	0	0	0	1	0	0	1	16	27	20	10	102	1.5	147	141	4.1	35.3	11.8	32.8	33.4	98	212	3.6	9.3	0	0	0	8.58333	0	0	30	0	90
29	Not disclosed	0	0	11.9	0	0	0	0	0	0	0	0	0	0	0	1	14	25	15	8.5	105	0.5	292	140	4	42.1	15.5	30	36.8	82	188	5.15	9.2	0	0	0	14.2083	0	0	30	0	90
30	Not disclosed	0	1	11.9	0	0	0	0	0	0	0	0	0	0	0	1	14	23	25	8.2	101	1	160	138	6.8	36.3	11.8	29.6	32.5	91	392	3.98	18.8	0	0	0	7.16667	0	0	30	0	90
31	Not disclosed	0	1	11.9	0	0	0	0	0	0	0	0	0	0	0	0	12	26	12	8.4	100	0.9	86	138	4	45.2	15.5	32.6	34.3	95	251	4.76	8.8	0	0	0	2	0	0	30	0	90
32	Not disclosed	0	1	12	0	0	0	0	0	0	0	0	0	0	0	1	17	24	17	9	98	0.7	289	134	4.7	36	12	30.4	33.3	91	294	3.95	12.8	0	0	0	1.66667	0	0	30	0	90
33	Not disclosed	0	0	12	0	0	0	0	0	0	0	0	0	0	0	1	11	31	17	9.5	94	1.1	345	131	4.5	38.8	13.6	30.3	35.1	86	190	4.5	9.1	0	0	0	4.83333	0	0	30	0	90
34	Not disclosed	0	1	12	0	0	0	0	0	0	0	0	0	1	0	0	14	33	17	9.8	95	0.8	100	139	3.9	37.8	13.1	32.2	34.6	93	331	4.07	7.5	0	0	0	5.125	0	0	30	0	90
35	Not disclosed	0	1	12	0	0	0	0	0	0	0	0	0	0	0	1	15	25	19	9.5	93	0.7	115	129	4	39	13.5	31.5	34.5	91	494	4.27	9.3	0	0	0	3.29167	0	0	30	0	90
36	Not disclosed	0	1	12	0	0	1	0	0	0	0	0	1	0	0	1	14	31	25	9.9	98	1.3	110	139	4.4	43.7	14.9	30.2	34.1	89	399	4.94	9.8	0	0	0	11	0	0	30	0	90
37	Not disclosed	1	1	12	0	0	0	0	0	0	0	0	0	0	0	0	16	24	12	9.5	107	0.7	99	142	4.5	37.3	12.9	30	34.7	87	281	4.31	8.5	0	0	0	3.875	0	0	30	0	90
38	Not disclosed	0	1	12	0	0	0	0	0	0	0	0	0	0	0	0	12	26	12	8.9	106	0.9	98	144	3.4	32.4	11.3	29.9	34.9	86	239	3.78	11.2	0	0	0	7.66667	0	0	30	0	90
39	Not disclosed	0	1	12	0	0	0	1	0	0	0	0	0	0	0	0	9	28	15	8.8	103	1	108	140	4.2	39.2	13.3	31.7	33.9	93	109	4.2	5.2	0	0	0	59.7083	0	0	30	0	90
40	Not disclosed	0	1	12	0	0	0	0	0	0	0	0	0	0	0	0	14	29	15	10.2	102	1	122	140	4.8	43.3	14.4	32.2	33.2	97	562	4.47	11	0	0	0	20.0417	0	0	30	0	90
41	Not disclosed	0	0	12	0	0	0	0	0	0	0	0	1	0	0	1	22	16	37	9.4	98	1.7	394	136	4.4	43.6	14	28.1	32.1	87	240	4.99	18	0	0	0	25.5833	0	0	30	0	90
42	Not disclosed	0	1	12	0	0	0	0	1	0	0	0	0	0	0	1	13	24	10	9.4	105	0.7	98	137	4.7	42.5	14.3	28.2	33.6	84	515	5.06	12.4	0	0	0	1.91667	0	0	30	0	90
43	Not disclosed	0	1	12	0	0	0	0	0	0	0	0	0	1	0	0	15	28	19	9	105	0.8	120	143	4.8	42.2	15.5	34.5	36.8	94	178	4.51	7.3	0	0	0	8.83333	0	0	30	0	90
44	Not disclosed	1	1	12	0	0	0	0	0	0	0	0	1	0	0	1	12	27	8	8.5	104	0.8	93	139	3.9	34.3	12.1	30.3	35.2	86	250	3.99	6.4	0	0	0	6.91667	0	0	30	0	90
45	Not disclosed	0	1	12	0	0	1	0	0	0	0	0	0	0	0	0	16	24	26	9.2	97	1.2	157	134	3.3	42.4	14.9	29.4	35.2	83	180	5.09	11	0	0	0	5.54167	0	0	30	0	90
46	Not disclosed	1	1	12.1	0	1	0	0	0	0	0	0	0	0	0	1	17	26	11	8.7	98	0.5	265	137	3.8	42.3	14.5	30	34.4	87	265	4.84	6.8	0	0	0	3.83333	0	0	30	0	90
47	Not disclosed	0	0	12.1	0	0	0	0	0	0	0	0	0	0	0	1	16	25	24	9.2	91	0.8	305	132	5.2	40.5	12.9	30.9	31.9	97	332	4.17	6.6	0	0	0	12.8333	0	0	30	0	90
48	Not disclosed	0	0	12.1	0	0	0	0	0	0	0	0	1	0	0	1	14	27	23	9.2	100	1.1	158	137	4.1	34.5	11.9	30.5	34.5	89	214	3.9	6.2	0	0	0	2.75	0	0	30	0	90
49	Not disclosed	1	1	12.1	0	0	0	0	0	0	0	0	0	0	1	0	21	25	12	8.1	100	0.9	111	142	3.6	39.5	14	31	35.4	87	297	4.52	7.7	0	0	0	25.4583	0	0	30	0	90
50	Not disclosed	0	1	12.1	1	0	0	0	0	0	0	0	0	0	0	1	14	27	11	9.2	100	0.7	150	137	4.2	38.1	13.6	31	35.6	87	164	4.37	6.4	0	0	0	4.83333	0	0	30	0	90
51	Not disclosed	0	1	12.1	0	0	0	0	0	0	0	0	0	0	0	1	16	29	14	9.1	94	0.7	264	134	4.9	43.5	15.7	30	36.2	83	318	5.24	10.8	0	0	0	5	0	0	30	0	90
52	Not disclosed	1	1	12.1	0	0	0	0	0	0	0	0	0	0	0	0	13	27	13	9.6	95	0.7	100	135	4.3	33.6	11	31.8	32.7	97	307	3.46	5.1	0	0	0	4.70833	0	0	30	0	90
53	Not disclosed	0	0	12.1	0	0	0	0	0	0	0	0	0	0	0	0	16	24	9	9.2	104	1	93	140	4	39.1	13	32.7	33.2	98	254	3.98	14.4	0	0	0	10.0417	0	0	30	0	90
54	Not disclosed	1	0	12.1	0	0	0	1	0	0	0	0	0	0	0	0	18	24	21	7.9	99	0.8	83	137	3.6	39.8	12.8	31.2	32.2	97	192	4.11	5.6	0	0	0	68.5417	0	0	30	0	90
55	Not disclosed	0	1	12.1	0	0	1	0	0	0	0	0	1	0	0	1	15	28	15	9.5	101	1.2	225	140	3.9	44.4	15.7	30.3	35.4	86	309	5.2	9.3	0	0	0	1.95833	0	0	30	0	90
56	Not disclosed	1	1	12.1	0	0	0	0	0	0	0	0	0	0	0	0	17	21	10	9.3	104	0.8	92	142	5	31.7	9.9	25.9	31.2	83	455	3.82	13.5	0	0	0	9.41667	0	0	30	0	90
57	Not disclosed	0	1	12.1	0	0	0	0	0	0	0	0	0	0	0	1	15	28	15	8.6	96	0.9	271	134	4.8	36.8	12.4	30.8	33.7	91	274	4.03	8	0	0	0	4.625	0	0	30	0	90
58	Not disclosed	0	0	12.1	0	0	1	0	0	0	0	0	0	0	0	1	15	29	13	9.2	101	0.8	181	141	4.1	36.1	12.4	30.2	34.3	88	225	4.1	7	0	0	0	3.875	0	0	30	0	90
59	Not disclosed	0	1	12.1	0	0	0	0	0	0	0	0	0	0	0	1	14	29	18	9.2	96	1.1	83	134	4.7	42.2	14.8	31.2	35	89	390	4.73	9.3	0	0	0	2.625	0	0	30	0	90
60	Not disclosed	0	0	12.1	0	0	1	0	0	0	0	0	0	0	0	1	19	28	17	9	96	1	224	138	4.6	35.7	12.3	30	34.4	87	413	4.09	13.7	0	0	0	5	0	0	30	0	90
61	Not disclosed	0	1	12.1	0	0	0	0	0	0	0	0	0	0	0	1	18	26	20	9.9	98	1	207	137	4.9	39.1	13.2	29.7	33.8	88	353	4.47	11	0	0	0	2.83333	0	0	30	0	90
62	Not disclosed	0	1	12.1	0	0	0	0	0	0	0	0	0	0	0	1	14	23	17	8.5	103	1.3	243	136	4	37.4	12.7	30	34	88	354	4.25	19	0	0	0	7.875	0	0	30	0	90
63	Not disclosed	1	1	12.1	0	0	0	0	0	0	0	0	1	0	0	1	13	25	33	9.4	101	1.4	105	139	6.2	31.2	10.2	31	32.7	95	288	3.29	9.4	0	0	0	3.70833	0	0	30	0	90
64	Not disclosed	1	1	12.1	0	0	0	0	0	0	0	0	0	0	0	1	18	23	24	9.2	91	0.8	203	127	5.1	28.9	10.4	30.9	35.9	86	344	3.36	15.6	0	0	0	8.16667	0	0	30	0	90
65	Not disclosed	0	1	12.2	0	0	0	0	0	0	0	0	0	0	0	1	23	18	9	8.6	98	0.9	211	139	3.7	36.6	12.7	31.1	34.7	90	251	4.09	19.5	0	0	0	22.0833	0	0	30	0	90
66	Not disclosed	0	1	12.2	0	0	0	0	0	0	0	0	0	0	0	0	14	26	11	8.7	99	0.7	104	139	4.2	33.1	11.9	33.1	36	92	201	3.59	5	0	0	0	3.75	0	0	30	0	90
67	Not disclosed	0	1	12.2	1	0	0	0	0	0	0	0	0	0	0	0	12	25	16	8.6	105	0.7	124	142	3.7	36.4	12.4	28.8	34.1	85	187	4.31	7.2	0	0	0	9.20833	0	0	30	0	90
68	Not disclosed	0	1	12.2	0	1	0	0	0	0	0	0	1	0	0	1	20	24	28	9.4	95	1.5	411	134	4.5	40.9	14.6	29.7	35.7	83	203	4.91	8.6	0	0	0	5.625	0	0	30	0	90
69	Not disclosed	0	1	12.2	0	0	0	0	0	0	0	0	0	0	0	1	12	32	20	9.4	103	1	108	142	4.6	42.2	13.9	30.2	32.8	92	298	4.58	5.1	0	0	0	7.29167	0	0	30	0	90
70	Not disclosed	0	1	12.2	0	0	0	0	0	0	0	0	0	0	1	0	12	25	14	9.7	101	0.8	93	138	4.6	35.4	11.6	28.4	32.8	87	267	4.08	12.6	0	0	0	26.7917	0	0	30	0	90
71	Not disclosed	0	1	12.2	0	0	0	0	0	0	0	0	0	0	0	1	16	23	22	9.5	89	1.1	118	128	4.5	38.9	13.5	30.7	34.7	88	270	4.4	8.8	0	0	0	3.95833	0	0	30	0	90
72	Not disclosed	0	1	12.2	0	0	0	1	1	0	0	0	0	0	0	0	16	21	13	9.1	104	0.7	144	137	4.2	36.8	12	32.4	32.6	100	313	3.7	7.1	0	0	0	35.5417	0	0	30	0	90
73	Not disclosed	0	1	12.2	0	0	0	0	0	0	0	0	0	0	0	1	13	23	20	8.9	106	0.8	403	138	4.1	41.4	14	31.3	33.7	93	196	4.46	4	0	0	0	6.04167	0	0	30	0	90
74	Not disclosed	0	0	12.2	0	0	0	0	1	0	0	0	0	0	0	1	14	21	15	9	105	1	212	140	4.5	37.9	12.5	29.7	33	90	159	4.21	6.8	0	0	0	6.75	0	0	30	0	90
75	Not disclosed	1	1	12.2	0	0	1	0	0	0	0	0	1	0	0	1	14	26	45	8.9	105	1.6	71	141	3.8	33	11.4	31.5	34.7	91	152	3.63	6.2	0	0	0	4.875	0	0	30	0	90
76	Not disclosed	0	1	12.2	0	0	0	0	0	0	0	0	0	1	0	0	18	27	16	9.7	97	0.9	96	138	3.9	35.9	11.5	29.6	32	93	265	3.88	7.2	0	0	0	1.95833	0	0	30	0	90
77	Not disclosed	1	1	12.2	0	0	0	1	1	0	0	0	0	0	0	1	18	23	23	8.7	101	0.9	287	135	3.6	29.5	11.7	31.2	35.6	87	277	3.75	6.7	0	0	0	6.91667	0	0	30	0	90
78	Not disclosed	1	1	12.2	0	0	0	0	0	0	0	0	0	0	0	1	15	25	15	8.8	97	0.9	334	137	4.2	38	12.4	28.9	32.6	89	324	4.29	13.1	0	0	0	4.95833	0	0	30	0	90
79	Not disclosed	0	1	12.2	0	1	0	0	0	0	0	0	0	0	0	0	10	31	14	9.5	103	0.7	102	139	4.9	37.2	12.3	31.5	33	96	442	3.9	6.6	0	0	0	5.625	0	0	30	0	90
80	Not disclosed	0	1	12.2	0	0	0	0	0	0	0	0	0	0	0	1	15	27	19	8.9	104	1	178	142	4	37.3	12.9	30.1	34.7	87	251	4.3	7.2	0	0	0	3.70833	0	0	30	0	90
81	Not disclosed	0	1	12.2	1	0	1	0	0	0	0	0	1	0	0	1	27	16	31	9.7	94	1.6	338	133	4.5	45.2	15.1	29.3	33.3	88	310	5.13	15	0	0	0	6.95833	0	0	30	0	90
82	Not disclosed	0	1	12.2	0	0	0	0	0	0	0	0	1	0	0	0	15	20	30	9.1	102	1.5	138	137	4.4	41.3	14.1	29.3	34.1	86	176	4.81	11.1	0	0	0	8.04167	0	0	30	0	90
83	Not disclosed	1	1	12.2	0	0	1	0	0	0	0	0	0	0	0	1	20	27	97	8.4	89	6.4	200	132	3.9	30.3	10.4	30.8	34.2	90	275	3.36	7.9	1	0	0	5.125	0	0	30	0	90
84	Not disclosed	0	1	12.2	0	0	0	0	0	0	0	0	0	0	0	1	18	23	8	9	96	0.7	189	133	4.2	41.4	14.1	30.5	34.1	89	241	4.63	13.9	0	0	0	5.58333	0	0	30	0	90
85	Not disclosed	0	0	12.2	0	0	0	0	0	0	0	0	0	0	0	0	12	28	19	8.4	105	1.1	70	141	4.1	39.9	12.8	31.3	32.2	97	199	4.1	5.2	0	0	0	1.20833	0	0	30	0	90
86	Not disclosed	1	0	12.2	0	0	1	0	0	0	0	0	0	0	0	1	15	22	10	8.4	100	0.5	340	133	3.7	36.3	12.2	28.7	33.8	85	337	4.27	17	0	0	0	16.8333	0	0	30	0	90
87	Not disclosed	0	1	12.2	0	0	0	0	0	0	0	0	0	0	0	0	15	19	10	7.3	110	0.9	102	139	4.5	36.4	12.5	32.7	34.3	95	267	3.82	8.9	0	0	0	5.375	0	0	30	0	90
88	Not disclosed	1	1	12.2	0	0	0	0	0	0	0	0	0	0	0	0	16	29	12	9.9	101	0.8	111	142	3.8	37.3	13	32.3	34.8	93	153	4.01	4.6	0	0	0	6.125	0	0	30	0	90
89	Not disclosed	1	1	12.2	0	0	0	0	0	1	0	0	0	0	0	0	15	30	8	9.6	99	0.7	81	140	3.5	40.3	13.6	35.1	33.8	104	283	3.89	5.5	0	0	0	8.04167	0	0	30	0	90
90	Not disclosed	0	1	12.3	0	0	0	0	1	0	0	0	0	0	0	0	20	20	12	9.3	99	1	105	139	4	40.9	14.4	31	35.2	88	312	4.64	8.5	0	0	0	35.2083	0	0	30	0	90
91	Not disclosed	0	1	12.3	0	0	0	0	0	0	0	0	0	0	0	0	13	27	14	9.4	102	0.9	88	138	4	43.8	15.1	30.4	34.5	88	252	4.98	12.7	0	0	0	5.16667	0	0	30	0	90
92	Not disclosed	1	0	12.3	0	0	1	0	0	0	0	0	1	0	0	1	20	21	63	9.9	110	4.3	110	145	5.9	33.2	10.3	31.7	31.1	102	243	3.26	10.8	0	0	0	12.6667	0	0	30	0	90
93	Not disclosed	1	0	12.3	1	1	1	0	0	0	0	0	1	0	0	1	17	27	19	9.4	103	1.1	84	143	4.1	33.4	11	31.2	33	95	198	3.53	5.6	0	0	0	9	0	0	30	0	90
94	Not disclosed	0	0	12.3	0	1	0	0	0	0	0	0	1	0	0	1	16	21	15	9.8	100	1.3	165	137	5	42.5	13.3	28.9	31.3	92	207	4.61	7.1	0	0	0	14.875	0	0	30	0	90
95	Not disclosed	0	1	12.3	0	0	0	0	0	0	0	0	0	0	0	1	16	31	20	8.7	92	0.9	411	134	4.5	36.3	11.8	28.2	32.5	87	279	4.18	8.7	0	0	0	4.91667	0	0	30	0	90
96	Not disclosed	1	1	12.3	0	0	0	0	0	0	0	0	0	0	0	0	14	22	8	8.1	105	0.6	94	138	3.1	34.2	11.1	30.4	32.5	94	174	3.65	3.4	0	0	0	3.45833	0	0	30	0	90
97	Not disclosed	0	1	12.3	0	0	0	0	0	0	0	0	0	0	0	1	15	27	8	8.5	98	1	162	136	4.1	33	11.2	29.7	33.9	88	430	3.77	13.6	0	0	0	6.04167	0	0	30	0	90
98	Not disclosed	1	0	12.3	0	0	0	0	0	0	0	0	0	0	0	0	14	26	19	8.4	105	0.8	78	141	4.2	39.9	13.2	33.2	33	101	115	3.96	3.6	0	0	0	3.08333	0	0	30	0	90
99	Not disclosed	0	1	12.3	1	1	1	0	0	0	0	0	0	0	0	1	15	28	29	8.7	102	1.1	151	141	4.4	41.4	14.3	32	34.6	93	267	4.47	10.2	0	0	0	20.9167	1	1	20.1667	1	20.1667
100	Not disclosed	1	1	12.3	0	0	0	0	0	0	0	0	0	0	0	1	17	26	12	9.1	103	0.5	123	142	3.9	38.1	13.6	34.2	35.7	96	282	3.98	8.8	0	0	0	4.79167	0	0	30	0	90
101	Not disclosed	0	1	12.3	0	0	0	0	1	0	0	0	0	0	0	1	17	24	18	8.1	98	0.9	282	134	4.6	30.3	9.6	28.4	31.7	90	378	3.38	12.9	0	0	0	16.7083	0	0	30	0	90
102	Not disclosed	1	1	12.3	0	0	0	0	1	0	0	0	0	0	0	1	15	26	12	8.8	98	0.9	272	134	4.8	30.9	9.7	25.5	31.5	81	460	3.82	11	0	0	0	4.83333	0	0	30	0	90
103	Not disclosed	0	1	12.3	0	0	0	0	0	0	0	0	0	0	0	0	16	30	15	7.4	96	0.7	84	138	3.9	44.2	14.9	31.1	33.8	92	333	4.81	3.9	0	0	0	10.7083	0	0	30	0	90
104	Not disclosed	0	1	12.3	0	0	0	0	1	0	0	0	0	0	0	0	17	32	19	8.6	94	0.9	99	139	4.1	36.1	11.2	27.9	31	90	424	4.01	10.7	0	0	0	14.5833	0	0	30	0	90
105	Not disclosed	0	1	12.3	0	0	0	0	0	0	0	0	0	0	0	0	17	23	6	9.3	104	0.9	108	140	3.6	37.4	13.1	30.1	35.1	86	267	4.36	12.3	0	0	0	6.41667	0	0	30	0	90
106	Not disclosed	1	1	12.3	0	0	0	1	0	0	0	0	1	0	0	1	16	24	63	9.6	97	2.5	212	137	4.5	34.8	11	30.5	31.6	97	267	3.61	5.8	0	0	0	2.91667	0	0	30	0	90
107	Not disclosed	0	1	12.3	0	0	1	0	0	0	0	0	0	0	0	1	17	30	10	8.3	100	0.8	193	143	4.2	40.4	13.8	32.3	34.1	95	157	4.27	12.8	0	0	0	9	0	0	30	0	90
108	Not disclosed	0	1	12.3	0	0	0	0	0	0	0	0	0	0	0	0	11	32	29	8.9	101	1.2	92	140	4.1	43.9	15.4	33.2	35.1	95	228	4.64	7.4	0	0	0	4.25	0	0	30	0	90
109	Not disclosed	1	0	12.3	0	0	0	0	0	0	0	0	0	0	0	1	26	14	17	8.3	98	0.8	303	131	4.5	40.9	13.3	29.4	32.5	90	431	4.53	23.9	0	0	0	10.5833	0	0	30	0	90
110	Not disclosed	1	1	12.3	0	0	0	1	0	1	0	0	1	0	0	1	14	30	35	8.1	99	1.8	411	138	4.5	32.1	10.4	27	32.5	83	513	3.85	13.9	0	0	0	4.58333	0	0	30	0	90
111	Not disclosed	1	1	12.3	0	0	0	0	0	0	0	0	0	0	0	1	14	26	13	8.5	104	0.8	128	140	3.9	38	14.1	31.1	36.8	84	315	4.55	8.7	0	0	0	20.0417	0	0	30	0	90
112	Not disclosed	1	0	12.3	0	0	0	0	0	0	0	0	0	0	0	0	14	30	13	9.7	101	0.9	91	139	6	40.6	13.3	30.1	32.8	92	177	4.42	4.6	0	0	0	7.91667	0	0	30	0	90
113	Not disclosed	0	1	12.3	0	0	0	0	0	0	0	1	0	0	0	1	14	24	20	9.3	96	1.3	308	130	4.3	32.7	11.6	29.6	35.6	83	262	3.93	7.7	0	0	0	5	0	0	30	0	90
114	Not disclosed	0	1	12.3	0	0	0	0	0	0	0	0	0	0	0	1	20	22	18	9.1	91	1.2	190	128	4.8	26.6	9	31.2	33.8	92	637	2.88	9	0	0	1	2.08333	0	0	30	0	90
115	Not disclosed	0	1	12.3	0	0	0	0	0	0	0	0	0	0	0	1	17	28	17	9.2	98	0.9	173	138	4.5	46	15.7	31.1	34.2	91	217	5.05	6.5	0	0	0	4.125	0	0	30	0	90
116	Not disclosed	0	1	12.3	0	0	0	0	0	0	0	0	0	0	0	0	14	25	18	9.5	99	0.9	96	138	4.9	45.6	14.9	28.7	32.7	88	333	5.19	12.8	0	0	0	13.5417	0	0	30	0	90
117	Not disclosed	1	1	12.3	0	0	1	0	0	0	0	0	1	0	0	1	21	21	42	10	94	2.2	430	131	4.9	32.7	11.4	32.9	34.7	95	112	3.46	9.6	0	0	0	6.70833	0	0	30	0	90
118	Not disclosed	0	0	12.3	0	0	0	0	0	0	0	0	0	0	1	0	13	25	15	9	102	0.9	83	140	4.4	38.4	12.5	29.3	32.6	90	336	4.27	7.3	0	0	0	6.70833	0	0	30	0	90
119	Not disclosed	0	1	12.4	0	0	0	0	0	0	0	0	0	0	0	1	21	24	20	8.4	95	1	413	132	6.8	48.3	16.4	33	34.6	95	263	5.17	7.9	0	0	0	4.79167	0	0	30	0	90
120	Not disclosed	0	1	12.4	0	0	0	0	1	0	0	0	0	0	0	1	13	21	27	9.1	104	1.6	157	138	4.7	35.1	12	32.3	34.2	95	181	3.71	9.9	0	0	0	7.95833	0	0	30	0	90
121	Not disclosed	0	0	12.4	0	0	0	0	0	0	0	0	0	0	0	0	13	28	19	9	102	1.1	57	139	4.4	42.3	14.5	35.6	34.1	104	219	4.06	8.3	0	0	0	3.91667	0	0	30	0	90
122	Not disclosed	0	1	12.4	0	0	0	0	0	0	0	0	0	0	0	0	20	16	10	7.3	107	0.8	94	139	3.7	42.7	15.3	31.3	35.8	87	358	4.89	18.4	0	0	0	4.29167	0	0	30	0	90
123	Not disclosed	0	0	12.4	0	0	0	0	0	0	0	0	0	0	0	0	15	27	14	8.7	98	1	93	140	4.3	44.7	14.8	31.5	33.1	95	171	4.7	8.2	0	0	0	15.625	0	0	30	0	90
124	Not disclosed	0	1	12.4	0	0	0	0	0	0	0	0	0	0	0	0	19	24	15	8.8	95	0.8	80	134	4.3	39.6	14.3	28.9	36.2	80	313	4.96	7.3	0	0	0	2.91667	0	0	30	0	90
125	Not disclosed	0	0	12.4	0	0	0	0	0	0	0	0	1	0	0	0	24	21	38	10	99	2.1	107	140	4.2	44.6	14.8	32.6	33.2	98	282	4.54	6.6	0	0	0	4.16667	0	0	30	0	90
126	Not disclosed	0	1	12.4	0	0	0	0	0	0	0	0	0	0	0	0	15	28	16	9	98	0.9	100	141	4.4	42.5	13.8	27.9	32.5	86	391	4.95	10.1	0	0	0	5.79167	0	0	30	0	90
127	Not disclosed	0	1	12.4	0	0	1	0	0	0	0	0	0	0	0	0	14	25	26	8.9	102	1.3	97	137	4.4	35.8	12.4	34	34.6	98	143	3.64	7.5	0	0	0	4.08333	0	0	30	0	90
128	Not disclosed	0	1	12.4	0	0	1	0	0	0	0	0	1	0	0	1	14	24	6	8	92	0.8	109	127	3.2	38.7	12.6	34.1	32.5	105	93	3.68	7.5	0	0	0	7.25	0	0	30	0	90
129	Not disclosed	1	0	12.4	0	1	1	0	0	0	0	0	1	0	0	1	15	27	37	9	100	1.5	188	137	4.7	31.1	10.3	30.7	33.2	92	293	3.36	6.8	0	0	0	13.8333	0	0	30	0	90
130	Not disclosed	1	1	12.4	0	0	0	0	0	0	0	0	0	0	0	0	15	23	16	9.3	100	0.9	98	138	3.6	39.8	14	32.5	35.2	92	67	4.31	6.2	0	0	0	9.08333	0	0	30	0	90
131	Not disclosed	0	0	12.4	0	0	0	0	0	0	0	0	0	0	0	0	11	28	21	7.3	105	1	81	140	4.2	48.3	16.4	31.2	34.2	91	213	5.29	3.9	0	0	0	38.8333	0	0	30	0	90
132	Not disclosed	0	0	12.4	0	0	0	0	0	0	0	0	0	0	0	0	17	25	16	9.3	104	1	97	142	4.1	45.9	16	30.1	34.8	87	373	5.3	11.1	0	0	0	48.7917	0	0	30	0	90
133	Not disclosed	0	0	12.4	0	0	0	0	0	0	0	0	0	0	0	0	23	23	12	8	97	1	175	137	5.9	44.5	15.5	32	34.9	92	246	4.86	26.2	0	1	0	25.5417	0	0	30	0	90
134	Not disclosed	1	0	12.4	0	0	0	0	0	0	0	0	0	0	0	0	14	32	13	10.1	98	0.7	142	139	4.7	39.2	12.7	29.5	32.5	91	247	4.32	8.3	0	0	0	8.79167	0	0	30	0	90
135	Not disclosed	1	1	12.4	0	0	0	0	0	0	0	0	0	0	0	1	27	14	13	8.8	110	0.8	296	146	3	37.8	13.1	30.7	34.7	89	245	4.27	10.8	0	0	0	8.41667	0	0	30	0	90
136	Not disclosed	1	1	12.4	0	1	0	1	0	0	0	0	1	0	0	1	15	28	47	9.3	95	1.4	117	134	3.9	32.1	10.8	32	33.7	95	173	3.38	6.5	0	0	0	2	0	0	30	0	90
137	Not disclosed	0	1	12.4	0	0	0	0	0	0	0	0	0	0	0	1	13	29	25	9.9	101	1.9	113	139	4.2	38.5	14	29.9	36.3	83	205	4.66	7	0	0	0	3.91667	0	0	30	0	90
138	Not disclosed	0	1	12.4	0	0	0	0	0	0	0	0	0	0	0	1	17	23	21	8.5	92	1.5	398	128	4.1	30.3	10.1	28.8	33.4	86	338	3.52	12.6	0	0	0	10.5833	0	0	30	0	90
139	Not disclosed	0	0	12.4	0	0	0	0	0	0	0	0	0	0	0	1	13	25	16	8.6	104	0.7	253	138	4.4	37	13.7	30.4	36.8	82	246	4.49	7.6	0	0	0	1.66667	0	0	30	0	90
140	Not disclosed	0	1	12.4	0	0	0	0	0	0	0	0	0	0	0	0	17	26	17	8.2	103	1	86	141	4.6	38.9	13.6	31.8	34.8	91	284	4.27	9.2	0	0	0	7	0	0	30	0	90
141	Not disclosed	0	0	12.4	0	0	0	0	0	0	0	0	0	0	0	1	13	27	14	10	103	1	191	139	4.4	45.3	14.9	28.9	32.9	88	318	5.17	8.5	0	0	0	9.04167	0	0	30	0	90
142	Not disclosed	0	1	12.4	0	0	1	0	1	0	0	0	0	0	1	1	14	28	19	9.3	98	0.5	178	136	4.3	43.2	15	30.8	34.7	89	350	4.87	7.9	0	0	0	9.58333	0	0	30	0	90
143	Not disclosed	0	1	12.4	0	0	0	0	0	0	0	0	0	0	0	1	18	24	12	9.1	87	0.8	93	125	3.8	37.2	13.5	34.1	36.4	94	190	3.97	9.3	0	0	0	4.625	0	0	30	0	90
144	Not disclosed	0	1	12.4	0	0	0	0	0	0	0	0	0	0	0	0	13	26	18	8.8	100	0.6	100	135	4	40.3	12.8	29.4	31.9	92	415	4.37	16.2	0	0	0	5.95833	0	0	30	0	90
145	Not disclosed	0	0	12.4	0	0	0	0	1	0	0	0	0	1	0	1	14	23	17	8	94	0.9	230	131	3.6	36.1	12.5	32.3	34.6	93	153	3.87	8.6	0	0	0	7.79167	0	0	30	0	90
146	Not disclosed	1	1	12.5	0	0	0	0	1	0	0	0	0	0	0	1	14	26	11	8.5	102	0.7	115	138	4	39.6	13.2	32.6	33.5	97	215	4.06	6	0	0	0	3.41667	0	0	30	0	90
147	Not disclosed	0	1	12.5	0	0	1	0	1	0	0	0	1	0	0	1	13	26	17	8.5	101	1.5	182	136	4.6	31.9	10.1	28.6	31.7	90	287	3.55	6.5	0	0	0	5.25	0	0	30	0	90
148	Not disclosed	0	1	12.5	0	0	0	0	0	0	0	0	0	0	0	0	17	22	30	8.7	102	1.1	144	136	4.9	34	11.2	29.8	32.9	90	345	3.76	10.3	0	0	0	4.08333	0	0	30	0	90
149	Not disclosed	0	1	12.5	0	0	1	0	0	0	0	0	1	0	0	1	17	28	22	8.2	100	0.9	184	139	4.2	44.2	14.7	32.6	33.3	98	247	4.51	7.5	0	0	0	11.75	0	0	30	0	90
150	Not disclosed	0	1	12.5	0	0	0	0	0	0	0	0	0	0	0	0	15	30	20	8.6	102	0.9	87	142	4.7	42.7	15	32	35	91	296	4.68	7.4	0	1	0	8.125	0	0	30	0	90
151	Not disclosed	0	1	12.5	0	0	1	0	0	0	0	0	0	0	0	1	12	26	24	8.8	103	1.2	334	136	4.8	37.3	12.4	29	33.2	87	317	4.27	14.5	0	0	0	22.6667	0	0	30	0	90
152	Not disclosed	0	1	12.5	0	1	0	0	0	0	0	0	1	0	1	1	15	23	21	9.2	102	1.1	240	136	4	39.8	14.3	32	36	89	258	4.48	7.8	0	0	0	9.70833	0	0	30	1	84.9583
153	Not disclosed	0	1	12.5	0	0	0	0	0	0	0	0	0	0	0	1	15	25	9	9	99	0.9	233	135	3.5	40.3	13.9	29.8	34.5	87	186	4.66	8.8	0	0	0	3.125	0	0	30	0	90
154	Not disclosed	0	1	12.5	0	0	0	0	0	0	0	0	0	0	0	1	11	25	16	8.6	103	0.8	216	139	5.2	33.7	10.9	26.6	32.3	82	589	4.1	8.6	0	0	0	6.08333	0	0	30	0	90
155	Not disclosed	1	1	12.5	0	0	0	0	0	0	0	0	0	0	0	1	18	25	31	10	102	1.1	159	140	4.5	35.6	11.7	32	32.9	97	252	3.67	7.8	0	0	0	4.125	0	0	30	0	90
156	Not disclosed	0	0	12.5	0	0	1	0	0	0	0	0	0	0	0	1	20	22	15	9.6	95	0.8	145	133	4.1	39.1	13.5	30.3	34.5	88	363	4.45	16.9	0	0	0	14.0417	0	0	30	0	90
157	Not disclosed	0	1	12.5	0	0	0	0	0	0	0	0	0	0	1	0	9	23	12	7.7	104	0.8	81	135	4.1	32.8	11.1	33.9	33.8	100	83	3.27	9.8	0	0	0	5.875	0	0	30	0	90
158	Not disclosed	0	1	12.5	0	1	0	0	1	0	0	0	1	0	1	1	14	28	22	9.2	99	1	174	136	4.6	41	14.5	31.3	35.3	89	283	4.62	8.2	0	0	1	2.91667	0	0	30	0	90
159	Not disclosed	1	1	12.5	0	0	0	0	0	0	0	0	0	0	0	1	14	25	16	9.9	103	0.6	256	138	4.4	40.1	14.5	30.5	36.1	84	248	4.75	8.5	0	0	0	12.625	0	0	30	0	90
160	Not disclosed	0	1	12.5	0	0	0	0	0	0	0	0	1	0	0	1	16	30	50	9	97	2.9	170	139	4.4	28.7	9.7	30.4	33.9	90	433	3.19	19.7	0	0	0	4.875	0	0	30	0	90
161	Not disclosed	0	1	12.5	0	0	0	0	0	0	0	0	0	1	0	0	12	25	19	9.7	104	1	124	137	4.4	48	16.4	30.4	34.4	89	293	5.42	8.1	0	0	0	4.04167	0	0	30	0	90
162	Not disclosed	1	1	12.5	0	0	0	0	0	0	0	0	1	0	0	1	18	21	99.5	8.9	106	4.5	195	140	4.6	30.2	10	30.6	33.2	92	158	3.28	6.7	0	0	0	6.125	0	0	30	0	90
163	Not disclosed	1	0	12.5	0	0	0	0	0	0	0	0	0	0	0	1	14	23	14	8.6	96	0.6	318	133	4.7	35.8	12.1	26.9	33.8	80	283	4.5	6.8	0	0	0	10.25	0	0	30	0	90
164	Not disclosed	0	1	12.5	0	0	0	0	0	0	0	0	1	0	0	1	14	28	31	10.4	105	1.4	155	142	4.6	38.1	12.9	33.3	34	98	255	3.89	4.7	0	0	0	2.08333	0	0	30	0	90
165	Not disclosed	0	1	12.5	0	0	0	0	0	0	0	0	1	0	0	1	24	23	49	7.8	87	3.9	435	125	5.5	29.9	9.9	28	33.1	85	316	3.53	14.8	0	0	0	10.8333	0	0	30	0	90
166	Not disclosed	0	1	12.5	0	0	0	0	0	0	0	0	0	0	0	0	13	28	9	9	102	1	79	139	4.3	43.1	14.7	33.2	34.2	97	322	4.44	6.4	0	0	0	25	0	0	30	0	90
167	Not disclosed	0	1	12.5	0	0	0	0	1	0	0	0	0	0	0	0	13	28	11	8.6	101	0.9	117	138	4.2	38.9	12.9	30	33.3	90	265	4.3	9.8	0	0	0	7.45833	0	0	30	0	90
168	Not disclosed	0	1	12.5	0	0	0	1	0	0	0	0	0	0	0	1	11	30	24	8.7	100	1.7	57	136	4.5	36.3	11.9	30.2	32.9	92	315	3.95	5.8	0	0	0	3.25	0	0	30	0	90
169	Not disclosed	0	1	12.5	1	1	0	0	0	0	0	0	1	0	0	1	17	26	43	8.9	93	1.7	244	131	4.6	44.6	13.9	27	31.2	87	411	5.14	15.5	0	0	0	6.04167	0	0	30	0	90
170	Not disclosed	0	0	12.5	0	0	0	0	0	0	0	0	1	0	0	1	13	26	19	9.7	98	1.3	386	136	4.1	40.9	14.3	28.3	35	81	171	5.06	4.9	0	0	0	3	0	0	30	0	90
171	Not disclosed	0	1	12.5	0	0	1	0	0	0	0	0	0	0	0	1	13	28	15	9	101	1	288	137	4.5	33.1	11.4	30	34.4	87	372	3.8	9.5	0	0	0	5.125	0	0	30	0	90
172	Not disclosed	0	0	12.6	0	0	1	1	1	0	0	0	1	0	0	0	12	30	31	8.6	103	1.3	152	141	4.4	40.2	13.2	28.5	32.8	87	400	4.63	8	0	0	0	11.625	0	0	30	0	90
173	Not disclosed	0	0	12.6	0	1	1	0	0	0	0	0	0	0	0	1	14	26	26	9.9	99	1.1	312	135	3.9	41.5	15	30.3	36.2	84	179	4.97	7.4	0	0	0	6.04167	0	0	30	0	90
174	Not disclosed	1	0	12.6	0	0	1	0	0	0	0	0	1	0	0	1	13	30	11	9	100	1	147	138	4.7	26	7.9	26	30.2	86	558	3.02	12.7	0	0	0	9.66667	0	0	30	0	90
175	Not disclosed	0	0	12.6	0	0	0	0	0	0	0	0	0	0	0	1	13	29	15	8.5	94	1.1	389	131	4.8	36.9	11.7	26.2	31.7	83	274	4.46	8	0	0	0	4.08333	0	0	30	0	90
176	Not disclosed	0	1	12.6	0	0	1	0	0	0	0	0	0	0	0	1	25	18	15	9.2	100	0.8	105	138	4.5	34.8	11.2	31.6	32.2	98	192	3.54	10.2	0	0	0	2	0	0	30	0	90
177	Not disclosed	0	0	12.6	0	0	0	0	0	0	0	0	0	0	0	0	12	26	16	9.1	105	0.7	89	139	3.9	45.9	15.4	29.7	33.7	88	149	5.19	10.9	0	0	0	7.125	0	0	30	0	90
178	Not disclosed	0	1	12.6	0	0	0	0	0	0	0	0	0	0	0	0	13	27	13	9.2	104	0.8	126	140	4.3	41.4	14	29	33.9	86	309	4.83	9.7	0	0	0	3.375	0	0	30	0	90
179	Not disclosed	1	1	12.6	0	0	0	0	0	0	0	0	0	0	0	0	13	31	15	9.8	103	0.8	123	143	4	39.2	13.4	30	34.3	88	318	4.48	7.4	0	0	0	5.16667	0	0	30	0	90
180	Not disclosed	1	0	12.6	0	0	0	0	0	0	0	0	0	0	0	0	11	28	8	10	107	0.7	78	142	4.3	39.1	13	34.4	33.2	104	211	3.78	3.6	0	0	0	3.95833	0	0	30	0	90
181	Not disclosed	0	1	12.6	0	0	0	0	0	0	0	0	0	0	0	1	12	29	28	9.5	109	1	149	145	4.5	34.7	12.1	31.2	34.9	90	228	3.88	10	0	0	0	5.875	0	0	30	0	90
182	Not disclosed	0	1	12.6	0	0	0	0	0	0	0	0	0	0	0	0	16	26	18	9.3	102	1.1	145	138	5.5	42.9	15.2	31.5	35.5	89	217	4.84	7.4	0	0	0	13.0833	0	0	30	0	90
183	Not disclosed	0	0	12.6	0	0	0	0	0	0	0	0	0	0	1	0	21	24	11	9.4	99	0.9	87	140	3.7	41.7	14.4	32.7	34.5	95	251	4.4	3.4	0	0	0	10.7917	0	0	30	0	90
184	Not disclosed	0	0	12.6	0	0	0	0	1	0	0	0	0	0	0	1	13	24	9	8.8	100	0.8	272	137	4.6	40.1	13.5	31.8	33.7	94	195	4.25	15.3	0	0	0	9	0	0	30	0	90
185	Not disclosed	0	1	12.6	0	0	0	0	0	0	0	0	0	0	0	0	14	24	36	8.9	102	1.2	122	136	4.3	30	9.8	31.4	32.8	96	207	3.13	8.5	0	0	0	6.95833	0	0	30	0	90
186	Not disclosed	0	1	12.6	1	0	1	0	0	0	0	0	0	0	0	1	18	25	19	9.6	99	0.9	232	138	4.3	44.8	15	29.2	33.4	88	233	5.11	9.8	0	0	0	4.83333	0	0	30	0	90
187	Not disclosed	1	1	12.6	0	0	0	0	0	0	0	1	0	0	0	0	16	24	12	7.6	100	0.7	120	136	4.1	36.6	12.8	30.3	34.9	87	270	4.22	19.8	0	0	0	12.3333	0	0	30	0	90
188	Not disclosed	0	0	12.6	0	1	0	0	0	0	0	0	1	0	0	1	15	27	16	9.5	97	1.1	126	139	4.7	34.5	11.8	31.4	34.2	92	415	3.76	8.8	0	0	1	35.6667	0	0	30	0	90
189	Not disclosed	1	1	12.6	0	0	0	0	0	0	0	0	0	0	0	0	12	23	12	9	104	0.6	136	139	3.5	33.4	10.8	27.1	32.3	84	124	3.99	7.4	0	0	0	10.5	0	0	30	0	90
190	Not disclosed	1	1	12.6	0	1	0	0	0	0	0	0	0	0	0	0	16	28	35	9.7	99	1.5	120	139	4.2	38.5	13.1	30.6	34	90	365	4.28	7.5	0	0	0	2	0	0	30	0	90
191	Not disclosed	0	1	12.6	0	0	0	0	0	0	0	0	0	0	0	0	10	22	10	6.7	113	0.6	73	143	3.1	36.1	11.7	31	32.3	96	145	3.76	8.2	0	0	0	2.45833	0	0	30	0	90
192	Not disclosed	1	0	12.6	0	0	0	1	0	1	0	1	0	0	0	0	12	27	30	9.6	101	1.4	211	137	3	32.7	10.9	34.2	33.4	103	252	3.19	3.9	0	1	0	3.875	0	1	6.16667	1	6.16667
193	Not disclosed	1	1	12.6	0	0	1	0	0	0	0	0	0	0	0	1	16	28	22	9.4	101	1.2	181	140	4.5	32.3	10.9	30.2	33.7	90	456	3.6	14.1	0	0	0	9.75	0	0	30	0	90
194	Not disclosed	0	1	12.6	0	0	0	0	0	0	0	0	0	0	0	0	12	28	12	9	97	0.8	168	137	4.1	39.4	13.2	29.7	33.5	89	217	4.44	10.1	0	0	0	7.95833	0	0	30	0	90
195	Not disclosed	0	1	12.6	0	0	0	0	1	0	0	0	0	0	0	0	12	26	16	8.7	109	0.8	130	142	4.8	47.2	16.3	32.2	34.6	93	145	5.08	5.5	0	0	0	3.04167	0	0	30	0	90
196	Not disclosed	0	1	12.6	0	0	1	0	0	0	0	0	0	0	0	1	18	26	17	8.9	98	0.9	82	137	4.6	37.4	12.1	32.6	32.3	101	343	3.7	7.7	0	0	0	7.08333	0	0	30	0	90
197	Not disclosed	0	0	12.6	0	0	1	0	0	0	0	0	0	0	0	1	18	26	12	9.2	98	0.9	117	138	4.2	37.1	12.4	28	33.6	83	438	4.45	10.8	0	0	0	24.0833	0	0	30	0	90
198	Not disclosed	0	0	12.6	0	0	0	0	0	0	0	0	0	0	0	1	16	24	10	8.1	98	0.8	368	135	3.4	38.6	13.8	29.8	35.7	84	299	4.61	17.7	0	0	0	12	0	0	30	0	90
199	Not disclosed	1	1	12.6	0	0	0	0	1	0	0	0	0	0	0	0	16	25	14	9.4	104	0.8	63	141	3.9	44.1	16.2	31.9	36.7	87	183	5.07	5.5	0	0	0	2.375	0	0	30	0	90
200	Not disclosed	0	1	12.6	0	0	1	0	0	0	0	0	0	0	0	1	16	26	32	10	96	1.1	339	134	4.3	40.1	13.5	27.5	33.5	82	292	4.9	7.7	0	0	0	9.125	0	0	30	0	90
201	Not disclosed	0	1	12.6	0	0	1	1	0	0	0	0	0	0	0	1	14	29	20	9	103	1	127	141	4.9	43.3	14.8	30.5	34.2	89	228	4.86	6.7	0	0	0	1.54167	0	0	30	0	90
202	Not disclosed	1	1	12.6	0	0	0	0	1	0	0	0	0	0	0	1	17	26	13	9.4	98	0.7	81	138	3.4	39.8	13.8	30.7	34.6	89	290	4.48	11.2	0	0	0	6.83333	0	0	30	0	90
203	Not disclosed	0	1	12.6	0	0	0	0	0	0	0	0	0	0	0	0	17	28	13	8.1	98	0.8	71	139	4.1	37.1	14.1	31.9	36.8	84	218	4.43	4.6	0	0	0	7	0	0	30	0	90
204	Not disclosed	0	0	12.6	0	0	0	0	1	0	0	0	0	0	0	1	13	29	18	9.1	102	1.1	224	140	4.3	42.6	15.2	32.1	35.6	90	250	4.72	6.1	0	0	0	13.875	0	0	30	0	90
205	Not disclosed	0	1	12.7	0	0	0	0	0	0	0	0	0	0	0	0	18	22	17	8.9	95	0.8	136	131	3.8	40	14.3	35.6	35.9	99	246	4.03	16.8	0	0	0	5.875	0	0	30	0	90
206	Not disclosed	0	0	12.7	0	0	0	0	1	0	0	0	0	0	0	1	16	24	23	7.9	88	1.8	78	128	4.4	30.7	10.4	27.5	33.9	81	452	3.78	24.8	0	0	0	11.2917	0	0	30	0	90
207	Not disclosed	0	1	12.7	0	0	0	0	0	0	0	0	0	0	0	1	11	30	23	9.4	95	0.7	474	132	4.7	45.8	15.9	29.8	34.6	86	289	5.33	7.3	0	0	0	1.91667	0	0	30	0	90
208	Not disclosed	1	1	12.7	1	0	1	0	0	0	0	0	1	0	0	1	16	26	45	9.3	102	1.4	328	139	4.9	42.3	14.4	28.8	34.1	85	200	5.01	8.3	0	0	0	7.04167	0	0	30	0	90
209	Not disclosed	0	0	12.7	0	0	0	0	0	0	0	0	0	0	0	1	11	30	13	9.3	99	1.2	243	135	5.1	33.1	11.2	29.6	33.9	87	433	3.8	8.3	0	0	0	3.04167	0	0	30	0	90
210	Not disclosed	1	1	12.7	0	0	0	0	0	0	0	0	0	0	0	1	13	31	23	10	102	0.7	130	141	4.8	37.3	12.8	27.2	34.2	79	415	4.7	10.5	0	0	0	1.41667	0	0	30	0	90
211	Not disclosed	0	1	12.7	0	0	0	0	0	0	0	0	0	0	0	0	14	27	13	9.7	101	0.7	216	138	4.1	43	14.9	29.6	34.7	85	242	5.04	9.7	0	0	0	6.79167	0	0	30	0	90
212	Not disclosed	1	0	12.7	0	0	1	0	0	0	0	0	0	0	0	1	14	23	12	8.4	101	1.1	118	134	4.4	28.8	9.7	28.5	33.7	84	240	3.41	14.8	0	0	0	2.91667	0	0	30	0	90
213	Not disclosed	1	1	12.7	0	0	0	0	0	0	0	0	0	0	1	0	15	28	10	8.3	100	0.7	83	143	4	41.3	13.7	29.8	33.2	90	408	4.6	22.7	0	0	0	31.75	0	0	30	0	90
214	Not disclosed	0	1	12.7	0	0	0	0	0	0	0	0	0	0	0	0	15	27	28	8.9	105	0.8	124	143	4.4	39.8	13.1	32.7	32.8	100	124	3.99	6.5	0	0	0	8.125	0	0	30	0	90
215	Not disclosed	0	1	12.7	0	0	1	0	0	0	0	0	0	0	0	1	14	26	39	9.2	104	1.1	152	139	4.8	38.8	12.9	29.5	33.2	89	182	4.38	5.1	0	0	0	8.83333	0	0	30	0	90
216	Not disclosed	1	1	12.7	0	0	1	0	0	0	0	0	0	0	0	0	13	28	18	9.2	92	0.8	103	128	4.8	36.3	12.6	32.8	34.7	95	566	3.83	16.6	0	0	0	13.6667	0	0	30	0	90
217	Not disclosed	0	1	12.7	0	0	0	0	0	0	0	0	0	0	0	0	14	27	9	9.4	99	0.8	86	136	3.9	35	12.3	27.8	35	79	311	4.41	11.6	0	0	0	20.3333	0	0	30	0	90
218	Not disclosed	0	0	12.7	0	0	0	0	0	0	0	0	0	0	0	0	14	31	14	9.7	98	1.2	152	140	3.3	44.8	15.2	29.3	33.9	86	199	5.19	5.6	0	0	0	5.95833	0	0	30	0	90
219	Not disclosed	0	1	12.7	0	0	0	0	0	0	0	0	0	0	0	1	20	22	16	8.3	95	1.1	110	133	4	31.7	10.5	28	33.1	85	384	3.74	19.9	0	0	0	7.125	0	0	30	0	90
220	Not disclosed	0	1	12.7	0	0	0	0	0	0	0	0	0	0	0	0	10	32	21	8	104	1.2	103	141	4.7	44.6	14.5	27.9	32.5	86	236	5.2	7.6	0	0	0	1.41667	0	0	30	0	90
221	Not disclosed	0	1	12.7	0	0	1	0	0	0	0	0	1	0	0	1	13	27	29	9	100	1.1	431	136	4.4	31.3	10.9	31	34.7	89	196	3.5	9.5	0	0	0	7.70833	0	0	30	0	90
222	Not disclosed	1	1	12.7	0	0	0	0	0	0	0	0	0	0	0	0	14	26	27	8.9	106	0.9	84	141	4.9	43.7	14.4	29	33	88	154	4.96	7.1	0	0	0	11.875	0	0	30	0	90
223	Not disclosed	0	1	12.7	1	1	0	0	0	0	0	0	0	0	0	1	16	22	19	9.4	103	1.1	148	141	4.3	44.3	15.2	31	34.3	90	213	4.9	11.9	0	0	0	8.04167	0	0	30	0	90
224	Not disclosed	0	1	12.7	0	0	0	0	0	0	0	0	0	0	0	0	12	27	12	9.1	101	0.9	134	136	4.1	34.6	11.9	30	34.5	87	106	3.97	3.7	0	0	0	12.2083	0	0	30	0	90
225	Not disclosed	0	1	12.7	0	0	0	0	0	0	0	0	0	0	1	1	12	27	6	8.3	95	0.6	279	134	4	38.5	12.9	30.2	33.5	90	315	4.27	14.3	0	0	0	6	0	0	30	0	90
226	Not disclosed	0	0	12.7	0	0	0	0	0	0	0	0	0	0	0	0	17	24	13	8.9	103	1.1	101	140	3.7	38.9	14.2	31.1	36.4	85	213	4.56	13.6	0	0	0	9.95833	0	0	30	0	90
227	Not disclosed	0	1	12.7	0	0	0	0	0	0	0	0	0	0	0	0	17	25	11	8.7	101	0.8	111	138	4.6	45.1	14.9	31.3	32.9	95	418	4.74	24.6	0	0	0	5.91667	0	0	30	0	90
228	Not disclosed	1	1	12.7	0	0	0	0	0	0	0	0	0	0	0	0	15	27	23	9.6	96	0.9	107	133	5	35	12.4	31.4	35.3	89	307	3.93	5.4	0	0	1	1.625	0	0	30	0	90
229	Not disclosed	0	1	12.7	0	0	0	0	1	0	0	0	0	0	0	0	13	26	9	9	101	0.8	94	136	3.7	39.5	13.1	30.2	33.2	91	225	4.34	7.1	0	0	0	13.25	0	0	30	0	90
230	Not disclosed	0	1	12.7	0	0	1	0	0	0	0	0	0	0	0	1	16	25	28	9.3	96	1.2	207	137	4.9	37.7	12.5	30.4	33.2	92	229	4.11	8.4	0	0	0	6.79167	0	0	30	0	90
231	Not disclosed	0	1	12.7	0	1	0	0	0	0	0	0	0	0	1	0	16	24	20	8.3	94	0.6	125	129	5.1	37.7	13.1	32.8	34.9	94	193	4.01	25	0	0	0	21.375	0	0	30	0	90
232	Not disclosed	0	1	12.7	0	0	1	0	0	0	0	0	0	0	0	0	15	25	9	8.1	91	0.8	92	131	4.6	39.3	13.5	31.9	34.4	93	218	4.23	7.4	0	0	0	7.75	0	0	30	0	90
233	Not disclosed	0	1	12.7	0	0	0	0	0	0	0	0	0	0	1	0	13	25	11	9	102	0.7	97	140	4.6	34	11.5	31.5	33.8	93	204	3.65	7.7	0	0	0	2.375	0	0	30	0	90
234	Not disclosed	1	1	12.7	0	0	0	0	0	0	0	0	0	0	0	0	13	23	10	8.2	106	0.6	137	138	4.1	33.8	11.6	31.4	34.4	91	358	3.71	15.2	0	0	0	31.7917	0	0	30	0	90
235	Not disclosed	0	0	12.7	1	0	1	0	0	0	0	0	0	0	0	1	17	23	11	9.8	96	0.7	214	132	4.3	44.2	14.6	29.3	33	89	282	4.97	9.5	0	0	0	6	0	0	30	0	90
236	Not disclosed	0	1	12.7	1	0	0	0	0	0	0	0	0	0	0	1	14	27	17	9	104	0.8	149	140	4.8	40	13.4	30.4	33.4	91	298	4.39	5.9	0	0	0	6	0	0	30	0	90
237	Not disclosed	0	1	12.7	0	0	0	0	0	0	0	0	0	0	1	0	16	28	16	9.6	100	1	94	140	3.5	45.1	15.4	31.6	34.1	92	168	4.88	6.5	0	0	0	5.75	0	0	30	0	90
238	Not disclosed	0	1	12.7	0	0	0	0	0	0	0	0	0	0	1	0	14	24	10	8.8	91	0.7	137	125	3.9	38.6	13.9	33	36.1	92	154	4.21	11.7	0	0	0	23.4583	0	0	30	0	90
239	Not disclosed	0	1	12.7	0	0	1	0	0	0	0	0	0	0	0	1	14	26	17	8.2	97	1.1	174	133	4.1	40.9	14.1	30.6	34.4	89	205	4.6	11.3	0	0	0	6.83333	0	0	30	0	90
240	Not disclosed	0	1	12.7	0	0	0	0	0	0	0	0	0	0	0	1	14	26	13	9.8	101	0.7	211	137	4.2	38.3	13	27.3	33.9	81	367	4.75	6.1	0	0	0	2.125	0	0	30	0	90
241	Not disclosed	0	1	12.7	0	0	0	0	0	0	0	0	0	0	0	1	14	27	6	8.1	98	0.6	211	139	4.3	32.2	10.5	28.3	32.6	87	498	3.71	11.5	0	0	0	6.875	0	0	30	0	90
242	Not disclosed	1	1	12.7	0	0	0	0	1	0	0	0	0	0	0	1	12	27	24	8.7	101	1.1	202	135	4.5	37.4	13	29.2	34.8	84	190	4.46	7.1	0	0	0	9.91667	0	0	30	0	90
243	Not disclosed	0	0	12.7	0	0	1	0	0	0	0	0	0	0	0	1	13	28	18	9.8	104	1.2	250	141	4	47.7	16.2	30.4	33.9	90	158	5.31	7.2	0	0	0	17.875	0	0	30	0	90
244	Not disclosed	0	1	12.7	0	0	0	0	0	0	0	0	0	0	0	1	13	25	35	8.8	103	1	94	137	4.1	37	13.1	33.6	35.4	95	347	3.9	11.4	0	0	0	6.04167	0	0	30	0	90
245	Not disclosed	0	0	12.7	0	0	0	0	0	0	0	0	0	0	0	0	14	28	9	9.9	99	1.2	79	141	4.1	42.1	14.4	30.9	34.2	90	526	4.66	13	0	0	0	20.875	0	0	30	0	90
246	Not disclosed	1	1	12.8	0	0	0	0	0	0	0	0	0	0	0	1	14	27	6	9.1	97	0.5	364	134	3.8	42.8	14.5	27.6	33.9	82	232	5.25	10.6	0	0	0	4.875	0	0	30	0	90
247	Not disclosed	0	1	12.8	0	0	0	0	0	0	0	0	0	0	0	1	10	23	17	8.8	103	0.9	243	136	4.2	43.5	14.1	31	32.4	96	208	4.55	15.1	0	0	0	1.29167	0	0	30	0	90
248	Not disclosed	0	1	12.8	0	0	0	0	1	0	0	0	0	0	0	1	10	26	30	8.6	104	1.1	122	140	5	40.1	13.4	30	33.4	90	327	4.47	10.4	0	0	0	2.25	0	0	30	0	90
249	Not disclosed	0	1	12.8	0	0	0	0	0	0	0	0	0	0	0	1	13	27	29	8.3	93	1.2	153	129	4	29.9	10	30	33.5	89	384	3.34	15.3	0	0	0	7.125	0	0	30	0	90
250	Not disclosed	1	1	12.8	0	0	1	0	0	0	0	0	1	0	0	1	18	23	23	9.1	99	1.1	204	136	4.2	34.3	12.2	32.3	35.7	91	291	3.79	13.2	0	0	0	7	0	0	30	0	90
251	Not disclosed	0	0	12.8	0	0	0	0	0	0	0	0	1	1	0	1	18	25	34	8.9	97	1.6	361	135	5.1	32.3	10.7	31.2	33.1	94	220	3.43	4.2	0	0	0	10.25	0	0	30	0	90
252	Not disclosed	0	0	12.8	0	0	0	0	0	0	0	0	0	0	0	0	13	29	18	9.7	103	1	99	141	4.2	36.9	12.9	30.5	34.8	88	259	4.22	11.2	0	0	0	2.79167	0	0	30	0	90
253	Not disclosed	0	0	12.8	0	0	0	0	0	0	0	0	0	0	0	1	14	29	24	9.1	102	1.3	203	141	3.9	37.8	13.5	29	35.6	81	224	4.65	6.5	0	0	0	3	0	0	30	0	90
254	Not disclosed	1	1	12.8	0	0	0	0	0	0	0	0	0	0	0	0	13	29	13	9.6	101	0.8	83	139	4	37.2	12.8	29	34.4	84	239	4.41	7.7	0	0	0	5.875	0	0	30	0	90
255	Not disclosed	1	1	12.8	0	0	0	0	1	0	0	0	0	0	0	1	27	17	35	8.2	96	1.2	512	135	4.6	36.2	11.5	30.5	31.7	96	377	3.76	28.45	0	0	0	9.95833	0	0	30	0	90
256	Not disclosed	1	0	12.8	0	0	0	0	0	0	0	0	0	0	0	0	16	25	20	9.1	107	0.9	85	144	3.5	37.5	11.7	28.4	31.1	91	206	4.1	6.7	0	0	0	10.875	0	0	30	0	90
257	Not disclosed	0	1	12.8	0	0	0	0	0	0	0	0	0	0	0	0	16	26	28	8.9	103	2.1	105	141	3.7	47.2	15.3	29.5	32.5	91	262	5.2	14.1	0	0	0	9.58333	0	0	30	0	90
258	Not disclosed	0	1	12.8	1	1	1	0	0	0	0	0	1	0	0	1	13	31	31	8.6	94	3.9	116	138	4.8	36.8	12.2	34	33.2	103	167	3.59	6.2	0	0	0	2.04167	0	0	30	0	90
259	Not disclosed	0	1	12.8	0	0	0	0	1	0	0	0	0	0	1	1	12	34	14	9.7	99	0.8	210	140	4.5	39.2	13.7	31.2	35	89	258	4.39	8.9	0	0	0	6.91667	0	0	30	0	90
260	Not disclosed	0	0	12.8	0	0	0	0	0	0	0	0	1	0	0	1	24	17	69	10.2	87	3.1	512	125	4.3	36.1	12.3	27.3	34.1	80	133	4.51	4.4	0	0	0	10.8333	0	0	30	0	90
261	Not disclosed	0	1	12.8	0	0	1	1	0	0	0	0	1	0	0	1	18	19	57	8.9	98	3.1	223	131	3.9	28.8	9.7	25.2	33.6	75	282	3.83	9.7	0	0	0	14.875	0	0	30	0	90
262	Not disclosed	1	1	12.8	0	0	1	0	0	0	0	0	0	0	0	1	9	27	9	9.1	104	0.6	127	139	3.9	38.5	12.6	30.6	32.7	93	132	4.12	7.5	0	0	0	10.125	0	0	30	0	90
263	Not disclosed	1	0	12.8	0	0	1	1	0	0	0	0	0	0	0	1	16	28	25	9.6	103	1.1	71	142	4.6	33.9	11.5	31	34	91	370	3.72	4.6	0	0	0	30.7083	0	0	30	0	90
264	Not disclosed	0	1	12.8	0	0	0	0	0	0	0	1	0	0	0	0	15	27	19	8.8	102	0.8	152	139	4.7	41.7	14.3	28	34.2	82	599	5.1	10.5	0	0	0	31	0	0	30	0	90
265	Not disclosed	0	0	12.8	1	0	0	0	0	0	0	0	1	0	0	1	17	23	26	9.6	101	1.4	166	137	4.3	39.2	12.9	29.7	32.9	90	291	4.34	8	0	0	0	14.9167	0	0	30	0	90
266	Not disclosed	0	1	12.8	0	0	0	0	0	0	0	0	0	0	0	0	10	25	14	9	106	0.9	143	141	4.5	39.6	13.2	29.5	33.3	89	361	4.47	10.5	0	0	0	6.66667	0	0	30	0	90
267	Not disclosed	0	1	12.8	0	0	0	0	0	0	0	0	0	0	0	0	12	28	10	9	113	1.1	147	146	3.8	37	12.6	29.2	34	86	327	4.31	10.5	0	0	0	8.33333	0	0	30	0	90
268	Not disclosed	1	1	12.8	0	1	0	0	1	0	0	0	0	0	0	1	16	25	17	8.1	95	1.1	131	136	3.5	31.1	10.6	31	34.1	91	288	3.42	8.7	0	0	0	12.5833	0	0	30	0	90
269	Not disclosed	1	1	12.8	0	0	0	0	0	1	0	0	0	0	0	0	14	27	12	9.1	103	0.8	103	140	3.9	38.3	12.9	28.5	33.7	85	351	4.53	7	0	0	0	3.79167	0	0	30	0	90
270	Not disclosed	0	1	12.8	0	0	0	0	0	0	0	0	0	0	0	0	13	27	20	9.5	101	0.8	102	136	4.6	36.2	12.4	30.8	34.4	90	330	4.04	17	0	0	0	2.75	0	0	30	0	90
271	Not disclosed	1	1	12.8	1	0	0	0	0	0	0	0	1	0	0	1	17	21	37	8.6	101	1.9	125	134	5.2	30.8	9.8	29.3	32	92	404	3.35	9.4	0	0	0	3.70833	0	0	30	0	90
272	Not disclosed	1	1	12.8	0	0	0	0	0	0	0	0	1	0	0	1	13	29	10	9.3	104	1.4	99	142	3.8	27.3	9.2	30.2	33.8	89	482	3.06	4.5	0	0	0	8.75	0	0	30	0	90
273	Not disclosed	0	1	12.8	0	0	0	0	0	0	0	0	0	0	0	0	12	29	11	8.1	94	0.6	147	131	3.6	35	12.5	31.8	35.7	89	338	3.93	16	0	0	0	14.7083	0	0	30	0	90
274	Not disclosed	0	1	12.8	1	0	1	0	1	0	0	0	0	0	0	1	14	24	13	8.7	102	0.8	202	136	3.9	44.1	15.1	31.1	34.2	91	315	4.85	10	0	0	0	1.16667	0	0	30	0	90
275	Not disclosed	0	1	12.8	1	0	0	0	0	0	0	0	1	0	0	1	16	25	20	9.6	103	0.9	109	140	4.4	40.5	13.8	32.5	34.1	95	191	4.25	7.6	0	0	0	6.83333	0	0	30	0	90
276	Not disclosed	0	1	12.8	0	0	0	0	0	0	1	0	0	0	0	0	18	21	11	9.2	104	0.7	111	139	3.9	36.9	12.4	35.65	33.6	107	92	3.46	4.3	0	0	0	5.91667	0	0	30	0	90
277	Not disclosed	1	1	12.8	0	1	1	0	0	0	0	0	1	0	0	1	12	30	21	9.5	101	0.8	236	138	4.5	27.2	9.3	32.2	34.2	94	495	2.89	11	0	1	1	14	0	0	30	0	90
278	Not disclosed	0	0	12.8	0	0	1	0	0	0	0	0	1	0	0	1	17	25	15	9.6	96	1.1	382	133	4.6	44.2	15	30.1	34	88	342	4.99	8.1	0	0	0	6.04167	0	0	30	0	90
279	Not disclosed	1	1	12.8	0	0	0	0	0	0	0	0	0	0	0	0	13	24	12	8.8	104	0.8	101	137	3.7	37	12.8	31.3	34.5	91	286	4.08	4.9	0	0	1	7.79167	0	0	30	1	35.2083
280	Not disclosed	1	1	12.8	1	0	0	0	0	0	0	0	0	0	0	0	14	28	23	9.4	99	0.7	115	135	6.4	32.5	11.2	32.4	34.4	94	233	3.45	10.7	0	0	0	4	0	0	30	0	90
281	Not disclosed	1	0	12.8	0	0	0	0	1	0	0	0	0	0	0	1	16	23	20	9	102	1.2	92	137	4.3	30.3	10	27.8	33.1	84	343	3.61	10.8	0	0	0	3.91667	0	0	30	0	90
282	Not disclosed	1	1	12.8	0	0	0	0	0	0	0	0	0	0	0	0	19	25	9	10	93	0.8	93	133	4.3	35.3	12.1	30.8	34.3	90	498	3.93	8.4	0	0	0	6	0	0	30	0	90
283	Not disclosed	0	0	12.8	0	0	0	0	0	0	0	0	0	0	1	1	14	28	17	9.2	98	1	187	136	3.9	41.6	15.8	33.2	36.8	88	236	4.75	6	0	0	0	1.25	0	0	30	0	90
284	Not disclosed	0	0	12.8	0	0	0	0	0	0	0	0	0	0	0	1	16	25	8	8.5	98	0.8	250	139	4.4	46	15	31	32.6	95	190	4.84	8.3	0	0	0	13.875	0	0	30	0	90
285	Not disclosed	0	1	12.8	0	0	0	0	0	0	0	0	0	0	0	0	10	30	8	9	102	0.8	107	137	5.1	35.8	13.1	32.9	36.5	90	387	3.97	9.7	0	0	0	5.08333	0	0	30	0	90
286	Not disclosed	0	1	12.8	0	0	0	0	0	0	0	0	0	0	0	1	14	26	15	9.5	101	0.9	151	136	4.5	46.1	15.7	30.8	34	91	244	5.09	8.6	0	0	0	4.125	0	0	30	0	90
287	Not disclosed	0	1	12.8	0	1	0	0	0	0	0	0	0	0	0	1	17	18	82	7.6	88	3.2	142	125	4.9	31.7	11.1	29	35.2	82	357	3.85	18.8	0	0	0	10.2917	0	0	30	0	90
288	Not disclosed	0	1	12.8	0	0	0	0	0	0	0	0	0	0	0	0	13	23	15	9.3	104	0.6	100	140	4.2	38.2	13.2	32.5	34.6	94	290	4.06	9.4	0	0	0	1.70833	0	0	30	0	90
289	Not disclosed	0	0	12.8	0	0	0	0	0	0	0	0	0	0	0	0	19	28	12	9.5	94	0.8	87	137	3.8	39.1	12.7	28	32.5	86	406	4.54	10.2	0	0	0	6.41667	0	0	30	0	90
290	Not disclosed	0	1	12.8	0	0	0	0	0	0	0	0	1	0	0	1	17	21	32	9.7	105	1.6	94	138	5.2	41.6	14.6	33	35.2	94	151	4.44	14.4	0	0	0	3.91667	0	0	30	0	90
291	Not disclosed	0	0	12.9	0	0	0	0	0	0	0	0	0	0	1	0	11	28	17	9	100	1.1	104	135	3.8	48.2	16.4	32.3	34.1	95	115	5.1	3.4	0	0	0	5.45833	0	0	30	0	90
292	Not disclosed	0	1	12.9	0	0	0	0	0	0	0	0	1	1	0	1	18	27	21	9.4	100	1.2	151	140	4.7	48.2	16.4	29	34	85	306	5.625	10.6	0	0	1	8.75	0	0	30	0	90
293	Not disclosed	0	1	12.9	0	0	0	0	0	0	0	0	0	0	0	0	14	25	15	7.9	103	0.9	84	142	4.1	45	15.3	30.8	34	91	264	4.96	6.5	0	0	0	2.5	0	0	30	0	90
294	Not disclosed	0	0	12.9	0	0	0	0	0	0	0	0	0	0	0	0	12	26	20	8.1	103	0.9	99	138	3.4	43.4	14.3	29.3	33.1	89	266	4.89	7.7	0	0	0	4.16667	0	0	30	0	90
295	Not disclosed	0	1	12.9	0	0	0	0	0	0	0	0	0	0	0	1	16	24	15	8.9	99	1	165	135	4	45.5	15.7	33.7	34.5	98	276	4.65	24.2	0	0	0	6	0	0	30	0	90
296	Not disclosed	1	1	12.9	0	0	0	0	0	0	0	0	1	0	0	1	19	17	26	8	107	1.4	172	138	5	40.2	13.5	33.1	33.6	99	311	4.08	8.2	0	0	0	8.875	0	0	30	0	90
297	Not disclosed	0	0	12.9	0	0	0	0	0	0	0	1	0	0	0	0	20	23	56	10.5	103	1.6	143	141	5.3	32.4	10.3	31.1	31.8	98	684	3.32	28.2	0	0	1	5.83333	0	0	30	0	90
298	Not disclosed	1	0	12.9	0	0	0	0	0	0	0	0	0	0	0	0	17	23	13	9.4	105	0.8	85	143	4.1	39.6	12.5	28	31.6	89	330	4.47	6.7	0	0	0	4.625	0	0	30	0	90
299	Not disclosed	0	1	12.9	0	0	0	0	0	0	0	0	0	0	0	1	23	27	13	10	92	0.7	161	137	4.7	38.4	13.2	31.4	34.4	91	242	4.21	10.7	0	0	0	12.4167	0	0	30	0	90
300	Not disclosed	0	1	12.9	0	0	1	0	0	0	0	0	0	0	0	1	14	25	29	9.3	109	1.8	83	142	5.1	39.4	13	33.6	32.9	102	193	3.85	7	0	0	0	4.04167	0	0	30	0	90
301	Not disclosed	1	1	12.9	0	0	1	0	0	0	0	0	0	0	0	0	17	23	21	8.4	104	1	122	140	4.3	41.9	13.7	32.1	32.7	98	252	4.27	6.9	0	0	0	5.08333	0	0	30	0	90
302	Not disclosed	0	1	12.9	0	0	0	0	0	0	0	0	0	0	1	0	17	25	24	8.7	98	0.8	119	136	4.4	36.6	11.9	31.7	32.5	98	159	3.76	7.3	0	0	0	5.66667	0	0	30	0	90
303	Not disclosed	0	1	12.9	0	0	0	0	0	0	0	0	0	0	0	1	16	25	17	8.3	92	1	431	129	4.4	43.2	14.8	30.4	34.3	89	735	4.86	13.1	0	0	0	8.20833	0	0	30	0	90
304	Not disclosed	0	0	12.9	0	0	1	0	0	0	0	0	0	0	0	1	16	28	14	9.8	98	0.9	110	137	4.5	38.7	12.6	31.4	32.6	97	378	4.01	8.8	0	0	0	4.83333	0	0	30	0	90
305	Not disclosed	0	0	12.9	0	0	0	0	1	0	0	0	0	0	0	1	16	24	10	8.3	100	0.9	88	135	5	39.9	13.8	29.1	34.6	84	185	4.74	14.7	0	0	0	7.75	0	0	30	0	90
306	Not disclosed	0	1	12.9	0	0	0	0	0	0	0	0	0	0	0	1	14	28	48	8.3	96	6.8	203	133	4.6	28.6	10	31.9	35.1	91	152	3.14	3.6	0	0	0	4.875	0	0	30	0	90
307	Not disclosed	0	1	12.9	0	0	0	0	0	0	0	0	0	0	0	1	17	22	26	9.1	99	1	119	133	4.8	33.6	11.2	31.2	33.3	94	213	3.59	7.4	0	0	0	13.0417	0	0	30	0	90
308	Not disclosed	0	1	12.9	0	1	1	0	0	0	0	0	1	0	0	1	17	21	44	8.5	97	2.4	303	130	4.5	25.7	8.5	23.3	33	71	120	3.64	8.5	0	0	0	13.5833	0	0	30	0	90
309	Not disclosed	1	1	12.9	0	0	0	0	0	0	0	0	0	0	0	0	16	28	22	9.7	99	0.8	122	139	3.8	37.8	13.4	29.1	35.3	83	307	4.58	9.9	0	0	0	5.875	0	0	30	0	90
310	Not disclosed	0	1	12.9	0	0	0	0	1	0	0	0	0	0	0	0	17	23	11	9.1	105	1.1	106	141	4	41.4	14.1	30.1	34	88	290	4.68	7.9	0	0	0	1.95833	0	0	30	0	90
311	Not disclosed	0	0	12.9	1	1	0	0	0	0	0	0	1	0	0	1	17	22	65	9.2	100	4.4	187	135	4.4	32.4	11.4	29.5	35.1	84	204	3.86	8.4	1	0	0	6.08333	0	0	30	0	90
312	Not disclosed	0	1	12.9	0	0	0	0	0	0	0	0	1	0	0	1	21	27	22	10.4	94	0.9	495	137	5	39	12.4	29.4	31.7	93	257	4.21	5.7	0	0	0	4.375	0	0	30	0	90
313	Not disclosed	1	0	12.9	0	0	0	0	0	0	0	0	0	0	0	0	17	26	15	9.3	101	1.3	67	140	3.8	40	13.9	31.3	34.6	90	152	4.44	3.4	0	0	0	3.66667	0	0	30	0	90
314	Not disclosed	0	0	12.9	0	0	1	0	0	0	0	0	0	0	0	1	18	21	34	9.6	106	1.6	77	140	4.5	32.7	11.3	30	34.7	86	212	3.79	6.2	0	0	0	13.125	0	0	30	0	90
315	Not disclosed	0	0	12.9	0	0	1	0	0	0	0	0	0	0	0	1	22	30	36	9.6	97	1.5	146	145	4	43.4	14.8	30.1	34.1	88	399	4.91	16	0	0	0	33.75	0	0	30	0	90
316	Not disclosed	0	0	12.9	0	0	0	0	0	0	0	0	0	0	0	0	12	28	12	9	104	1.1	89	140	4	39.7	13.7	28.7	34.6	83	308	4.78	8	0	0	0	3.91667	0	0	30	0	90
317	Not disclosed	1	1	12.9	0	0	0	0	0	0	0	0	0	0	0	0	13	27	11	9.1	95	0.8	133	135	4	34.7	10.8	30.3	31.1	98	330	3.56	6.7	0	0	0	5.625	0	0	30	1	46
318	Not disclosed	1	1	12.9	0	0	0	0	0	0	0	0	0	0	0	0	16	32	18	9.7	90	0.6	143	135	3.1	47	16.2	29.7	34.5	86	342	5.46	13.2	0	0	0	5.45833	0	0	30	0	90
319	Not disclosed	1	1	12.9	0	0	0	0	0	0	0	0	0	0	0	1	12	25	9	8.3	99	0.6	120	131	4.5	25.5	8.9	30.4	34.8	87	153	2.93	5.3	0	0	0	22.125	0	0	30	0	90
320	Not disclosed	0	0	12.9	0	0	0	0	0	0	0	0	1	0	0	1	16	26	15	9.8	95	0.8	505	133	3.7	41.6	14	26.8	33.6	80	258	5.23	6.1	0	0	0	7.20833	0	0	30	0	90
321	Not disclosed	0	0	12.9	0	0	0	0	0	0	0	0	0	0	0	0	15	25	20	9	101	1.2	105	137	4	42.6	14.4	29.2	33.7	87	359	4.92	7	0	0	0	13.9583	0	0	30	0	90
322	Not disclosed	0	1	12.9	0	0	1	0	0	0	0	0	1	0	0	1	15	22	34	9.1	100	1.6	291	132	4.6	37.6	13.1	29.6	34.8	85	363	4.42	18.2	0	0	0	7.95833	0	0	30	0	90
323	Not disclosed	0	1	12.9	0	1	1	0	1	0	0	0	1	0	0	1	12	32	20	8.9	101	1.1	78	141	3.6	40.5	14.3	29.9	35.2	85	207	4.78	10.4	0	0	0	9.66667	0	0	30	0	90
324	Not disclosed	0	1	12.9	0	0	1	0	0	1	0	0	0	0	0	0	17	25	15	8.6	100	0.8	97	138	3.9	41.4	14.1	31.5	34.1	93	134	4.47	5	0	0	0	1.125	0	0	30	0	90
325	Not disclosed	0	1	12.9	0	0	1	0	0	0	0	0	0	0	0	1	16	31	23	8.6	93	1	231	135	4.5	35.6	11.9	29.2	33.5	87	493	4.08	12.3	0	0	0	5.95833	0	0	30	0	90
326	Not disclosed	0	0	12.9	1	0	0	0	0	0	0	0	0	0	0	1	12	30	16	9.4	101	1.3	274	138	4.5	31.5	10.7	28.7	34.1	84	322	3.74	7.4	0	0	0	2.70833	0	0	30	0	90
327	Not disclosed	0	1	12.9	0	0	0	0	0	0	0	0	0	0	0	0	16	17	20	8.5	110	1.1	103	143	4.9	47	15.8	30.2	33.6	90	152	5.24	9.4	0	0	0	4.58333	0	0	30	0	90
328	Not disclosed	0	1	13	0	0	0	0	0	0	0	0	0	0	0	0	16	21	13	7.4	110	0.9	117	143	4.1	36.5	12.6	33.4	34.6	97	163	3.77	12.2	0	0	0	18.7083	0	0	30	0	90
329	Not disclosed	1	1	13	0	1	0	1	1	0	0	0	0	0	0	0	16	27	13	9.5	100	0.8	91	138	4.6	32	10.6	29.3	33.1	89	330	3.62	5.5	0	0	0	8.625	0	0	30	0	90
330	Not disclosed	1	1	13	0	0	0	0	0	0	0	0	0	0	0	0	16	26	25	8.4	104	0.9	106	142	3.6	41.5	13.4	26.6	32.2	82	186	5.03	7.1	0	0	0	8.125	0	0	30	0	90
331	Not disclosed	0	1	13	0	0	1	0	0	0	0	0	0	0	0	1	13	27	12	9	98	0.9	134	133	4.7	30.4	10.4	28.6	34.4	83	412	3.65	9.4	0	0	0	7.875	0	0	30	0	90
332	Not disclosed	0	1	13	0	0	0	0	0	0	0	0	0	0	0	1	14	21	20	8.8	100	1.2	117	135	4.3	29.8	9.6	29.8	32.2	93	302	3.22	12.3	0	0	0	17.625	0	0	30	0	90
333	Not disclosed	0	1	13	0	0	0	0	0	0	0	0	0	0	0	1	17	28	33	9.9	99	1.2	153	139	4.8	40.6	13.8	30.8	34	91	253	4.48	10.6	0	0	0	2.70833	0	0	30	0	90
334	Not disclosed	0	0	13	0	0	1	0	0	0	0	0	0	0	0	1	15	27	19	8.6	101	1	80	139	4.1	39.2	13.3	31.3	34	92	205	4.26	7	0	0	0	6.83333	0	0	30	0	90
335	Not disclosed	0	1	13	0	0	0	0	0	0	0	0	1	0	0	0	12	30	22	10	101	1.4	85	139	4.3	41.5	13.9	28.5	33.6	85	287	4.88	7.5	0	0	0	8.58333	0	0	30	0	90
336	Not disclosed	1	1	13	0	0	1	0	0	0	0	0	0	0	0	1	15	27	23	9.8	93	0.8	387	130	4.6	40.2	13.1	28.9	32.5	89	202	4.52	9.2	0	0	0	6	0	0	30	0	90
337	Not disclosed	0	1	13	0	0	0	1	0	0	0	0	1	0	0	1	19	22	9	9.9	96	1.1	354	132	4.7	48.3	16.4	26.8	32.5	82	259	5.625	9.7	0	0	0	2.08333	0	0	30	0	90
338	Not disclosed	0	0	13	0	0	0	0	0	0	0	0	0	0	0	0	12	25	16	9.2	102	0.8	94	139	4.1	43	14.3	30.4	33.3	91	218	4.71	6.1	0	0	0	7.83333	0	0	30	0	90
339	Not disclosed	1	1	13	0	0	0	0	0	0	0	0	0	0	0	0	23	23	12	9.1	96	1.1	169	139	3	37.7	13	30.3	34.5	88	415	4.29	9	0	0	0	10.7083	0	0	30	0	90
340	Not disclosed	0	1	13	1	1	0	0	0	0	0	0	0	1	0	0	16	22	25	8.2	105	1	145	138	5	39.1	13.6	32.8	34.8	94	152	4.15	5.8	0	0	0	16.5417	0	0	30	0	90
341	Not disclosed	0	0	13	0	0	0	0	0	0	0	0	0	0	0	1	14	23	20	7.7	99	0.9	151	136	3.3	34.4	12.1	30.9	35.2	88	177	3.91	15.9	0	0	0	7.20833	0	0	30	0	90
342	Not disclosed	0	0	13	0	0	0	0	0	0	0	0	0	0	0	1	14	27	10	9.9	95	0.9	356	131	4.6	42	14.3	29.1	34	86	370	4.91	9.5	0	0	0	1.91667	0	0	30	0	90
343	Not disclosed	1	1	13	0	0	0	0	0	0	0	0	0	0	0	1	16	30	41	10.6	108	0.9	268	146	4.2	42.5	14.1	29.8	33.1	90	398	4.73	21.7	0	0	0	4.91667	0	0	30	0	90
344	Not disclosed	0	1	13	0	0	0	0	1	0	0	1	0	0	0	0	13	29	14	7.8	103	1.1	97	141	3.5	39.6	14.1	30.9	35.5	87	207	4.55	8.7	0	1	0	15.4583	0	0	30	0	90
345	Not disclosed	0	1	13	0	0	0	0	0	0	0	1	0	0	0	0	16	22	8	8.4	95	0.6	105	128	4.5	40.5	14.2	30.9	35.2	88	532	4.6	11	0	0	0	6.875	0	0	30	0	90
346	Not disclosed	0	1	13	0	0	0	0	0	0	0	0	0	0	0	0	14	24	18	8.2	105	1.1	275	138	4.5	31	10.1	29.7	32.7	91	183	3.42	14.1	0	0	0	5.75	0	0	30	0	90
347	Not disclosed	0	1	13	0	0	0	0	1	0	0	0	0	0	0	0	18	23	19	9.1	97	1	81	133	4.6	46.6	15.3	34	32.8	104	216	4.5	5.5	0	0	0	7.33333	0	0	30	0	90
348	Not disclosed	0	1	13	0	0	0	0	0	0	0	0	0	0	0	0	14	26	18	8.9	104	0.9	148	139	4.6	27.3	9.9	30.5	36.2	84	470	3.24	18.9	0	0	0	4.79167	0	0	30	0	90
349	Not disclosed	0	1	13	0	0	0	0	0	0	0	0	0	0	0	1	14	24	25	8.9	105	0.8	157	139	3.9	32.1	10.7	29.8	33.3	89	196	3.59	10.1	0	0	0	7.16667	0	0	30	0	90
350	Not disclosed	1	0	13	0	0	0	0	0	0	0	0	0	0	0	1	14	21	9	8.5	100	0.5	167	135	4.2	35.8	11.7	29.6	32.7	91	363	3.95	14.4	0	0	0	14.5	0	0	30	0	90
351	Not disclosed	0	1	13	0	0	0	0	0	0	0	0	1	0	0	1	12	25	65	9	104	2.5	166	136	4.5	34.8	11.8	29	33.8	86	198	4.07	7.7	0	0	0	3.45833	0	0	30	0	90
352	Not disclosed	0	1	13	0	0	0	0	0	0	0	0	1	0	0	1	21	26	8	8.2	96	3.4	87	139	3.8	33.7	11.1	31.2	33	94	228	3.57	9.4	1	0	0	3.08333	0	0	30	0	90
353	Not disclosed	1	1	13	0	0	0	0	0	0	0	0	0	0	0	1	14	27	17	9.5	99	0.8	173	136	4	43.5	15.3	30.5	35	87	311	5	12.1	0	0	0	10.625	0	0	30	0	90
354	Not disclosed	1	1	13	0	0	0	0	0	0	0	0	0	0	0	1	14	23	29	9.9	104	1.1	163	136	4.6	35.9	11.3	29.4	31.4	94	231	3.84	6.8	0	0	0	5.66667	0	0	30	0	90
355	Not disclosed	0	1	13	0	0	0	0	0	0	0	0	0	0	0	1	17	27	18	9.6	96	0.9	106	137	3.4	47.1	16.4	31.9	35.3	90	241	5.22	10	0	0	0	4.08333	0	0	30	0	90
356	Not disclosed	0	0	13	0	0	0	0	0	0	0	0	0	0	1	0	10	21	14	8	110	0.9	183	135	5.7	43.6	14.7	34.1	33.7	101	106	4.31	4.8	0	0	0	12.75	0	0	30	0	90
357	Not disclosed	1	1	13	0	0	0	0	0	0	0	0	0	0	0	0	16	26	20	8.5	97	0.8	113	131	6.8	40.9	12.8	31.9	31.4	102	320	4.02	9	0	0	0	6.83333	0	0	30	0	90
358	Not disclosed	1	1	13	0	0	0	0	0	0	0	0	0	0	1	0	14	25	17	9.5	95	1	111	134	4.6	37.7	12.4	31.7	32.9	96	181	3.91	8.4	0	0	1	15.875	0	0	30	0	90
359	Not disclosed	0	0	13	0	0	0	0	0	0	0	0	0	0	0	1	11	23	12	6.8	102	0.4	163	133	3.2	29.6	10.4	28.7	35.1	82	260	3.63	12.2	0	0	1	44.2917	0	0	30	0	90
360	Not disclosed	0	1	13	0	1	0	0	1	0	0	0	0	0	0	1	16	24	19	9	95	1.1	130	130	4.8	38.3	12.4	28.4	32.5	87	303	4.39	7	0	1	1	7.58333	0	0	30	0	90
361	Not disclosed	0	1	13	1	0	0	0	0	0	0	0	0	0	0	1	16	24	21	9.7	107	1.3	140	143	4.4	40.5	13.5	29.7	33.2	89	259	4.54	9.6	0	0	0	2.83333	0	0	30	0	90
362	Not disclosed	0	1	13	0	0	1	0	0	0	0	0	0	0	0	0	15	29	29	10	97	1	96	136	4.2	33.1	10.9	32.5	32.9	99	239	3.35	6.1	0	0	0	11.0417	0	0	30	0	90
363	Not disclosed	1	1	13	0	0	0	0	0	0	0	0	0	0	0	0	11	26	11	9	104	0.7	83	137	3.6	32.3	11.7	29.9	36.2	83	266	3.91	7.2	0	0	0	13.0833	0	0	30	0	90
364	Not disclosed	0	1	13	0	0	0	0	0	0	0	0	0	0	0	0	11	27	20	8	103	0.6	104	138	3.4	34.3	11.5	30.3	33.6	90	206	3.79	7	0	0	0	5.79167	0	0	30	0	90
365	Not disclosed	0	0	13	0	0	0	0	0	0	0	0	0	0	0	0	18	28	9	9.4	93	0.6	126	134	4.5	33.5	10.4	27.2	31	88	326	3.83	9.6	0	0	0	17.5833	0	0	30	0	90
366	Not disclosed	1	1	13	0	0	0	0	1	0	0	0	1	0	0	1	12	29	29	8.2	100	1.2	200	137	4.4	33.9	11.2	30.6	33	93	317	3.66	5.9	0	0	0	9.08333	0	0	30	0	90
367	Not disclosed	1	1	13	0	0	0	0	0	0	0	0	0	0	0	0	13	24	11	8.6	105	0.8	137	137	4.5	40	13.2	30.5	33.1	92	254	4.33	11.8	0	0	0	7.125	0	0	30	0	90
368	Not disclosed	0	0	13	0	0	1	0	0	1	0	0	0	0	0	1	14	28	15	8.5	97	0.8	364	134	4.6	43.6	15.1	34.4	34.7	99	193	4.38	6.4	0	0	0	3.875	0	0	30	0	90
369	Not disclosed	0	1	13	0	0	0	0	1	0	0	0	1	0	1	1	17	27	17	7.9	97	0.8	308	137	4	43.9	15.5	33.8	35.3	96	99	4.58	6.3	0	0	0	69.2083	0	0	30	0	90
370	Not disclosed	0	1	13	0	0	1	0	1	0	0	0	0	0	0	0	16	28	12	9.5	97	0.6	93	137	4.2	36.4	12.8	32.1	35.2	91	304	3.98	6.9	0	0	0	8.70833	0	0	30	0	90
371	Not disclosed	1	1	13	0	0	0	0	1	0	0	0	1	0	0	0	17	19	29	6.7	113	0.8	84	146	3.7	28.2	9.5	30.7	33.7	91	67	3.09	19.5	0	0	0	7.33333	0	0	30	0	90
372	Not disclosed	1	0	13	0	0	0	0	0	0	0	0	0	0	1	0	12	32	21	9.4	103	0.5	82	143	4.1	35.6	12.6	32.9	35.5	93	169	3.85	4.3	0	0	0	6.70833	0	0	30	0	90
373	Not disclosed	0	0	13	0	0	1	0	0	0	0	0	1	0	0	1	18	23	15	8.7	93	1	251	134	4.1	35.7	11.8	27.4	33.1	83	240	4.31	14.3	0	0	0	18.125	0	0	30	0	90
374	Not disclosed	0	1	13	0	0	0	0	0	0	0	0	0	0	0	1	13	29	15	7.8	101	1	159	138	4.9	44.5	15.5	30	34.7	87	308	5.15	8.3	0	0	1	1.41667	0	0	30	0	90
375	Not disclosed	1	1	13	0	0	0	0	0	0	0	0	0	0	0	1	14	28	17	9.4	100	0.7	115	142	4.9	37.9	12.6	30.7	33.2	92	267	4.1	9.5	0	0	0	2.04167	0	0	30	0	90
376	Not disclosed	0	0	13	0	0	0	0	0	0	0	0	0	1	0	1	13	24	22	8.9	100	0.8	257	133	4.3	36.6	12.5	30.8	34.2	90	213	4.06	9.3	0	0	0	13.25	0	0	30	0	90
377	Not disclosed	0	0	13	0	0	0	0	0	0	0	0	0	0	0	1	12	27	29	8.8	99	0.8	124	138	4.4	39.9	12.9	27.6	32.3	85	307	4.67	6.9	0	0	0	4.875	0	0	30	0	90
378	Not disclosed	1	0	13	0	0	0	0	0	0	0	0	0	0	0	0	17	23	10	8.7	101	0.8	122	137	3.5	41.7	14	29.9	33.6	89	123	4.69	13.4	0	1	0	10.125	0	0	30	0	90
379	Not disclosed	0	1	13.1	0	0	0	0	0	0	0	0	0	0	0	0	15	23	16	8.5	105	1	105	143	4.5	38.2	12.7	29.7	33.2	90	180	4.27	13.7	0	0	0	10.0833	0	0	30	0	90
380	Not disclosed	1	1	13.1	0	0	0	0	0	0	0	0	0	0	0	1	18	18	7	8.8	104	0.8	107	136	3.5	36.9	13	33.3	35.2	95	346	3.89	8.9	0	0	0	1.25	0	0	30	0	90
381	Not disclosed	1	0	13.1	0	0	0	0	0	0	0	0	0	0	0	0	16	27	17	9.2	104	0.9	112	143	4.3	37.7	12.5	29.7	33.3	89	364	4.23	8.9	0	0	0	5.75	0	0	30	0	90
382	Not disclosed	0	1	13.1	0	0	0	0	0	0	0	0	0	0	0	0	18	23	22	9	97	0.8	131	134	4.3	36.8	12.7	32.5	34.4	94	199	3.9	10.8	0	0	0	1.91667	0	0	30	0	90
383	Not disclosed	0	1	13.1	0	0	0	0	0	0	0	0	0	0	0	1	17	25	26	10.1	100	1	120	137	4.9	37.1	11.7	30.3	31.5	96	309	3.86	9.5	0	0	0	5.625	0	0	30	0	90
384	Not disclosed	0	1	13.1	0	0	0	1	0	0	0	0	0	0	0	1	17	23	9	8.6	101	0.8	341	136	5.4	42.4	14.1	25.4	33.3	76	280	5.57	9.2	0	1	1	92.2083	0	0	30	0	90
385	Not disclosed	0	1	13.1	0	0	0	0	0	0	0	0	0	0	0	0	12	30	20	9.8	103	1.1	79	141	4.2	45.2	15.6	29.3	34.5	85	332	5.33	6.6	0	0	0	28.9583	0	0	30	0	90
386	Not disclosed	1	1	13.1	0	0	1	0	0	0	0	0	0	0	0	0	16	25	22	8.4	94	0.9	101	131	4.1	37.4	12.5	31	33.5	93	244	4.04	7.8	0	0	0	1.66667	0	0	30	0	90
387	Not disclosed	0	1	13.1	0	0	0	0	0	0	0	0	0	0	0	1	21	21	16	9.1	97	1	339	135	3.8	40.5	14.4	30.9	35.6	87	249	4.66	15	0	0	0	5.29167	0	0	30	0	90
388	Not disclosed	0	1	13.1	0	0	0	0	0	0	0	0	1	0	1	1	15	27	19	9.6	104	1	89	142	4	40.4	14.7	35.65	36.4	107	264	3.76	9.1	0	0	1	10.5	0	0	30	0	90
389	Not disclosed	0	1	13.1	0	0	1	0	0	0	0	0	1	0	0	1	18	23	33	8	104	1.3	240	141	4.3	44.7	15.7	27.9	35	80	279	5.61	11.9	0	0	0	4.54167	0	0	30	0	90
390	Not disclosed	1	1	13.1	1	1	1	0	0	0	0	0	1	0	0	1	16	24	34	8.2	91	1.8	512	126	5.1	33.2	11	29.8	33.1	90	437	3.69	15.2	0	0	0	1.91667	0	0	30	0	90
391	Not disclosed	0	1	13.1	0	0	0	0	0	0	0	0	1	0	0	1	10	24	83	7.7	105	4	89	139	4.6	25.3	8.7	30.3	34.4	88	139	2.87	6	0	0	0	3.125	0	0	30	0	90
392	Not disclosed	0	1	13.1	0	0	0	0	0	0	0	0	0	0	0	0	19	27	6	8.4	96	0.7	92	138	3.7	35.9	11.3	25.3	31.5	80	240	4.47	7.6	0	0	0	14.125	0	0	30	0	90
393	Not disclosed	0	0	13.1	0	0	0	0	0	0	0	0	0	0	0	1	16	25	23	9	102	0.8	109	138	4.7	36	12.3	31	34.2	91	269	3.97	4	0	0	0	6.08333	0	0	30	0	90
394	Not disclosed	0	1	13.1	0	0	1	0	0	0	0	0	0	0	1	1	10	28	10	8.7	104	0.8	198	138	4.1	37.2	12.6	33.8	33.9	100	116	3.74	4.3	0	0	1	28.4167	0	0	30	1	31.7083
395	Not disclosed	0	1	13.1	0	0	1	0	0	0	0	0	1	0	0	1	14	29	18	9.4	99	1.1	178	138	3.8	40.3	14.2	31.9	35.1	91	331	4.44	10.5	0	0	0	9.58333	0	0	30	0	90
396	Not disclosed	0	1	13.1	0	0	1	0	1	0	0	0	1	0	0	1	15	24	47	8.4	102	1.7	272	136	5.2	31.9	10.2	29	32.1	90	351	3.54	19.2	0	0	0	11.875	0	0	30	0	90
397	Not disclosed	0	0	13.1	0	0	1	0	0	0	0	0	0	0	0	1	14	27	6	9	98	0.7	154	135	4.1	39.8	13.4	28.7	33.7	85	407	4.69	6.7	0	0	0	5.08333	0	0	30	0	90
398	Not disclosed	0	1	13.1	0	0	1	0	1	0	0	0	1	0	0	1	14	26	28	8.8	102	1.5	176	138	4.2	33.8	10.8	27.2	31.8	86	266	3.95	10.5	0	0	0	2.25	0	0	30	0	90
399	Not disclosed	0	1	13.1	0	0	0	0	0	0	0	0	0	0	0	1	12	27	37	8.6	95	2.3	424	130	4.4	31	10.6	27.1	34	80	184	3.89	9.6	0	0	0	6.66667	0	0	30	0	90
400	Not disclosed	0	1	13.1	0	0	0	0	0	0	0	0	0	0	0	0	15	26	22	8.9	102	0.8	142	139	4.2	37.2	12.7	31.9	34.1	94	244	3.98	5.2	0	0	0	3.91667	0	0	30	0	90
401	Not disclosed	1	1	13.1	0	0	0	0	0	0	0	0	0	0	0	0	21	19	9	8.6	94	0.5	146	130	4.3	34	10.7	28.2	31.5	90	370	3.8	7.4	0	0	0	12.375	0	0	30	0	90
402	Not disclosed	0	1	13.1	0	0	0	0	0	0	0	0	0	0	0	0	14	25	10	8	103	0.8	138	137	4.6	41.2	14.1	31.1	34.1	91	295	4.52	10.5	0	0	0	23	0	0	30	0	90
403	Not disclosed	0	0	13.1	0	0	1	0	0	0	0	0	0	0	0	1	18	28	30	9	100	1.3	203	141	4.9	40.1	13.2	29.4	33	89	222	4.49	7.6	0	0	0	6.95833	0	0	30	0	90
404	Not disclosed	0	1	13.1	1	1	1	0	1	0	0	0	0	0	0	1	17	27	12	8.5	99	0.9	126	139	3.7	36.8	12.8	30.8	34.8	88	305	4.17	12	0	0	0	3.04167	0	0	30	0	90
405	Not disclosed	0	0	13.1	0	0	0	0	0	0	0	0	0	0	0	0	12	26	16	9.9	101	0.8	90	139	4.1	42.4	13.6	25.9	32.1	81	233	5.26	8.6	0	0	0	4.08333	0	0	30	0	90
406	Not disclosed	1	1	13.1	0	0	0	0	0	0	0	0	0	0	0	0	14	30	15	8.9	100	0.8	79	140	3.6	44.1	14.4	30	32.7	92	253	4.81	7.8	0	0	0	4.66667	0	0	30	0	90
407	Not disclosed	0	1	13.1	0	0	0	0	0	0	1	0	0	0	1	0	17	27	17	10	94	0.8	89	134	4	44.9	15.6	32.3	34.7	93	262	4.83	12.6	0	0	0	29	0	0	30	1	47.2083
408	Not disclosed	0	1	13.1	0	0	0	0	0	0	0	0	0	0	0	0	14	25	9	8.5	100	0.7	91	135	3.8	36.2	12.3	28.3	34	83	246	4.34	3.9	0	0	0	5.29167	0	0	30	0	90
409	Not disclosed	0	1	13.1	0	0	0	0	0	0	0	0	0	0	0	0	14	25	15	8.8	105	0.9	96	140	3.9	39	13.8	30.3	35.3	86	340	4.54	5.2	0	0	0	2.08333	0	0	30	0	90
410	Not disclosed	0	1	13.1	0	0	0	0	0	0	0	0	0	0	0	0	18	24	40	9.6	96	1.2	105	134	3.8	37.3	12.7	33.8	34	99	130	3.76	7	0	0	0	11.7917	0	0	30	0	90
411	Not disclosed	0	1	13.1	0	0	0	0	0	0	0	0	0	0	0	0	13	21	16	8	108	1.1	104	142	3.9	43.4	13.4	30.6	30.9	99	189	4.38	14.7	0	0	0	3.875	0	0	30	0	90
412	Not disclosed	0	0	13.1	0	0	0	0	0	0	0	0	0	0	0	1	15	27	15	9	93	1.1	228	132	3.2	37.5	12.5	31.4	33.4	94	177	3.98	12.5	0	0	0	3.875	0	0	30	0	90
413	Not disclosed	0	0	13.1	0	0	1	0	0	0	0	0	0	0	0	1	16	24	28	8.6	98	1	260	133	4.8	42.3	13.9	28.3	32.9	86	204	4.92	5.2	0	0	0	24	0	0	30	0	90
414	Not disclosed	1	1	13.1	0	0	0	0	1	0	0	0	0	0	0	1	18	23	6	8.7	103	0.6	113	139	4.5	38.3	13.5	31.6	35.2	90	315	4.26	6.6	0	0	0	4.25	0	0	30	0	90
415	Not disclosed	1	1	13.1	1	1	1	0	0	0	0	0	1	0	0	1	17	22	22	8.6	107	1.6	110	142	4.2	29.4	9.5	29.6	32.3	92	525	3.2	19.1	0	0	0	5.75	0	0	30	0	90
416	Not disclosed	0	0	13.1	0	0	1	0	0	0	0	0	1	0	0	1	16	27	23	8.2	97	1.2	202	132	6.8	37.4	12.8	30.1	34.3	88	249	4.27	11.5	0	0	0	6.95833	0	0	30	0	90
417	Not disclosed	0	1	13.1	1	1	0	0	0	0	0	0	0	0	0	0	16	23	14	8.6	98	0.7	140	134	3.2	43.5	14.7	30.1	33.7	89	197	4.88	17.7	0	0	0	10.5833	0	0	30	0	90
418	Not disclosed	1	1	13.1	0	0	0	0	0	0	0	0	0	0	0	0	14	22	11	7.9	110	0.8	123	142	4.1	36.5	11.6	33	31.8	104	305	3.52	7.7	0	0	0	15.2917	0	0	30	0	90
419	Not disclosed	1	1	13.1	0	0	0	0	0	0	0	0	0	0	0	0	14	25	23	8.5	89	1	110	125	3.1	33.2	12.1	30.7	36.4	84	216	3.94	8.1	0	0	0	5.04167	0	0	30	0	90
420	Not disclosed	0	0	13.1	0	0	0	0	0	0	0	0	0	0	1	0	19	24	12	8.2	103	0.9	79	141	4.5	35.3	11.4	29.1	32.4	90	200	3.94	3.4	0	0	0	56.4167	0	0	30	0	90
421	Not disclosed	0	1	13.1	1	0	1	0	1	0	0	0	1	0	0	1	14	25	6	7.5	102	0.4	255	138	3.4	37.4	12.7	31.5	34	92	188	4.05	16.4	0	0	0	4.08333	0	0	30	0	90
422	Not disclosed	1	1	13.1	0	0	0	0	0	0	0	0	0	0	0	1	10	29	8	8.5	102	0.6	106	137	4	35.9	11.9	30.2	33.2	91	195	3.94	9.4	0	0	0	3.95833	0	0	30	0	90
423	Not disclosed	0	1	13.1	0	0	0	0	0	0	0	0	0	0	0	1	16	23	20	8.6	97	1	93	132	4.1	32.5	12.1	31	36.8	84	268	3.89	11.5	0	0	0	6.875	0	0	30	0	90
424	Not disclosed	0	0	13.1	0	0	0	0	0	0	0	0	0	0	0	1	13	27	18	8.9	96	0.8	105	136	5.7	40.2	12.6	26.3	31.3	84	206	4.79	9.4	0	0	0	11.75	0	0	30	0	90
425	Not disclosed	0	1	13.1	0	0	0	0	0	0	0	0	0	0	0	1	16	24	13	9	94	0.7	346	134	4.1	39	13.1	28.2	33.6	84	370	4.65	8.1	0	0	0	3.91667	0	0	30	0	90
426	Not disclosed	0	1	13.1	0	0	0	0	0	0	0	0	0	0	0	0	16	27	21	9	101	0.7	138	140	3.7	36.1	12.2	30.6	33.8	91	292	3.98	9.6	0	0	0	8.75	0	0	30	0	90
427	Not disclosed	1	1	13.1	0	0	0	0	0	0	0	0	0	0	0	1	14	28	21	9	99	0.9	172	136	4.6	34.8	11.6	30.2	33.4	91	350	3.85	17.4	0	0	0	10.1667	0	0	30	0	90
428	Not disclosed	0	1	13.1	0	0	0	0	0	0	0	0	0	0	0	1	13	31	16	8.9	98	0.7	253	137	4.9	40.6	13.7	30.3	33.6	90	358	4.51	6.1	0	0	0	5.75	0	0	30	0	90
429	Not disclosed	0	1	13.1	0	0	1	0	0	0	0	0	0	0	0	1	13	30	37	8.2	96	1	121	134	5.1	30	10.5	32.4	35.1	92	369	3.26	16.8	0	0	0	6	0	0	30	0	90
430	Not disclosed	0	0	13.1	0	0	1	0	0	0	0	0	1	0	0	1	13	30	18	9.9	100	1.3	268	138	4.6	31.4	10.3	29.3	32.8	89	276	3.53	6.8	0	0	0	8.75	0	0	30	0	90
431	Not disclosed	0	1	13.1	0	0	0	0	0	0	0	0	0	0	0	0	20	22	11	8.7	91	0.9	103	129	3.8	36.8	12.9	29.5	35	84	232	4.36	12.6	0	0	0	8.95833	0	0	30	0	90
432	Not disclosed	0	1	13.1	0	0	1	0	0	0	0	0	0	0	0	1	13	27	22	8.1	99	1.2	238	139	4.5	38.3	12.6	33.1	32.9	101	247	3.81	10.1	0	0	0	14.6667	0	0	30	0	90
433	Not disclosed	0	1	13.1	0	0	0	0	0	0	0	0	0	0	0	0	12	20	17	7.9	104	0.9	148	136	4.5	33.2	11.1	30.7	33.4	92	170	3.62	10.1	0	0	0	4.79167	0	0	30	0	90
434	Not disclosed	1	1	13.1	0	0	0	0	0	0	0	0	0	0	0	1	15	25	11	9.6	97	0.6	206	133	4.2	44.1	15.2	32.2	34.3	94	224	4.7	11.2	0	0	0	3	0	0	30	0	90
435	Not disclosed	0	0	13.1	0	0	0	0	0	0	0	0	0	0	0	1	19	28	7	8.3	100	0.8	77	143	3.9	39.5	13.7	33.8	34.6	98	117	4.05	3.8	0	0	0	5.75	0	0	30	0	90
436	Not disclosed	0	1	13.2	0	1	0	0	0	0	0	0	1	1	0	1	11	29	20	10.5	101	1	164	141	4	37.9	12.4	28.4	32.7	87	141	4.36	10	0	0	0	27.5	0	0	30	0	90
437	Not disclosed	1	0	13.2	0	0	0	0	0	0	0	0	0	0	0	0	13	26	26	9.5	103	1.4	211	138	4.2	35.7	12.4	30.7	34.7	88	383	4.04	9.1	0	0	0	8.83333	0	0	30	0	90
438	Not disclosed	0	1	13.2	0	0	1	0	0	0	0	0	0	0	0	0	12	28	13	9.2	102	0.9	76	139	3.4	35.9	11.7	31.7	32.6	97	223	3.69	6.2	0	0	0	7.875	0	0	30	0	90
439	Not disclosed	0	1	13.2	0	0	0	0	0	0	0	0	0	0	0	1	17	24	30	8.8	97	1.7	178	134	4.2	40.7	13.3	29.7	32.6	91	466	4.47	11.5	0	0	0	5.70833	0	0	30	0	90
440	Not disclosed	0	1	13.2	0	1	0	0	1	0	0	0	0	0	0	0	16	25	11	9.7	100	1.1	90	137	4.2	45.3	15.8	32.3	34.8	93	389	4.87	9.2	0	0	0	8.95833	0	0	30	0	90
441	Not disclosed	1	1	13.2	0	0	0	0	0	0	0	0	0	0	0	1	19	22	26	8.2	105	1.2	111	141	4.8	30.6	9.6	31.8	31.4	101	225	3.02	10	0	0	0	7.08333	0	0	30	0	90
442	Not disclosed	1	1	13.2	0	0	1	1	0	0	0	0	0	0	0	1	18	23	53	8.1	110	1.9	96	146	4.9	37.4	12	29.4	32.2	92	215	4.08	7.9	0	0	0	11.2917	0	0	30	0	90
443	Not disclosed	0	1	13.2	0	0	0	0	1	0	0	0	0	0	0	0	13	34	24	8.9	93	0.5	117	138	4.1	34.9	11.3	26.9	32.3	83	180	4.19	11.1	0	1	1	5.54167	0	0	30	0	90
444	Not disclosed	0	1	13.2	1	1	0	0	0	0	0	0	1	0	0	1	19	28	22	10	99	1.4	190	142	3.9	32.2	11.9	30.2	36.8	82	162	3.92	5.4	0	0	0	14.5	0	0	30	0	90
445	Not disclosed	0	1	13.2	0	0	0	0	0	0	0	1	0	0	0	0	19	24	17	8.6	100	0.8	102	138	4.6	36.3	12.1	32.4	33.3	97	265	3.74	10.9	0	0	0	6.75	0	0	30	0	90
446	Not disclosed	0	1	13.2	0	0	0	0	0	0	0	0	1	0	0	1	14	26	15	9.7	102	0.7	119	137	4.6	42	14.6	31.4	34.8	90	735	4.65	7.9	0	0	0	11.1667	0	0	30	0	90
447	Not disclosed	0	0	13.2	0	0	0	0	0	0	0	0	0	0	0	1	19	17	57	9.1	108	1.8	159	139	5.4	26.7	8.7	30.7	32.4	95	311	2.82	9.3	0	0	0	4.91667	0	0	30	0	90
448	Not disclosed	1	1	13.2	0	1	0	0	1	0	0	0	0	0	0	0	14	22	12	7.3	107	0.9	114	139	4.3	44.4	13.1	28.5	29.5	97	577	4.59	18.5	0	1	1	14.25	0	0	30	0	90
449	Not disclosed	0	1	13.2	0	0	0	0	0	0	0	0	0	0	0	0	16	28	24	9.2	102	1.3	93	142	4.3	36.3	12.6	33.2	34.6	96	293	3.78	8.6	0	0	1	7.125	0	0	30	0	90
450	Not disclosed	0	0	13.2	0	0	0	0	0	0	0	0	0	0	0	1	10	31	14	9.7	104	0.9	164	141	3.9	37.6	12.6	30.6	33.5	91	256	4.12	5.5	0	0	1	15.3333	0	0	30	0	90
451	Not disclosed	1	1	13.2	0	0	0	1	1	0	0	0	1	0	0	1	20	21	21	8.7	91	1.4	187	127	4.6	35.1	11.1	25.4	31.4	81	735	4.34	25.4	0	0	0	37.7917	0	0	30	0	90
452	Not disclosed	0	1	13.2	0	0	1	0	0	0	0	0	1	0	0	1	13	29	33	9.5	106	1.7	240	143	4.6	40.5	14.2	31	35	89	235	4.58	6.4	0	0	0	6.16667	0	0	30	0	90
453	Not disclosed	0	1	13.2	0	0	0	0	0	0	0	0	0	0	0	0	14	27	15	8.9	105	0.7	104	142	4	38.8	13.3	32.2	34.3	94	182	4.13	5.8	0	0	0	9.625	0	0	30	0	90
454	Not disclosed	0	1	13.2	0	0	0	0	0	0	0	0	0	0	0	1	16	26	11	9	99	0.8	80	137	4	36.9	11.7	27.2	31.7	86	301	4.3	13.2	0	0	0	2.75	0	0	30	0	90
455	Not disclosed	0	0	13.2	0	1	0	0	0	0	0	0	1	0	0	1	16	24	34	9.1	110	1.7	72	145	4.8	37.9	12	29	31.8	91	241	4.14	6	1	0	0	12.5	0	0	30	0	90
456	Not disclosed	1	0	13.2	0	0	0	0	0	0	0	0	0	0	0	0	13	30	17	8.1	102	0.6	90	141	3.7	35.4	11.3	29.8	31.9	93	295	3.79	6.9	0	0	0	8.79167	0	0	30	0	90
457	Not disclosed	1	0	13.2	0	0	0	0	0	0	0	0	0	0	0	1	17	21	13	9.2	104	0.8	105	142	3.3	25.6	8.3	27	32.4	83	377	3.07	9.2	0	0	0	5.20833	0	0	30	0	90
458	Not disclosed	0	0	13.2	0	0	1	0	1	0	0	0	1	0	0	1	17	28	18	8.8	93	1.1	446	133	4.6	44.3	15.1	26.7	34	79	236	5.625	6.2	1	0	0	3.875	0	0	30	0	90
459	Not disclosed	1	1	13.2	0	0	0	0	0	0	0	0	0	0	0	0	15	30	16	9.8	96	0.8	99	137	3.7	38.7	12.6	28.7	32.6	88	340	4.39	12.4	0	0	0	3.91667	0	0	30	0	90
460	Not disclosed	0	0	13.2	0	1	0	0	0	0	0	0	0	0	1	0	13	24	17	8.2	103	1	123	136	4.1	27.7	8.4	29	30.4	95	337	2.9	11.8	0	0	0	8.25	0	0	30	0	90
461	Not disclosed	1	1	13.2	0	0	0	0	0	0	0	0	1	0	0	1	18	24	29	8	94	1.9	258	132	4	30	10.3	29.3	34.3	86	323	3.5	13.6	0	0	0	2.54167	0	0	30	0	90
462	Not disclosed	1	1	13.2	0	0	0	0	0	0	0	0	0	0	0	1	10	28	20	8.6	105	0.8	238	138	4.7	34.5	11.6	29	33.6	86	371	4	7.2	0	0	0	3.08333	0	0	30	0	90
463	Not disclosed	1	1	13.2	1	0	0	0	1	0	0	0	0	0	0	1	22	24	10	8.5	89	0.8	57	135	5	31	10	28.4	32.3	88	149	3.52	4.9	0	0	0	20.0833	0	0	30	0	90
464	Not disclosed	1	1	13.2	0	1	0	0	0	0	0	0	1	0	0	1	11	26	17	9.1	104	0.8	161	141	4	38.9	12.5	28	32.1	87	376	4.47	8.3	0	0	0	8.875	0	0	30	1	81.25
465	Not disclosed	0	0	13.2	0	0	0	0	0	0	0	0	0	0	0	1	16	24	53	7.9	94	1.8	431	134	3.7	33.3	11.2	30.4	33.6	90	252	3.69	11.4	0	0	0	14.7917	0	0	30	0	90
466	Not disclosed	0	0	13.2	0	0	0	0	0	0	0	0	0	0	0	0	14	26	14	8.9	99	0.8	111	139	4.7	46.9	15.4	30.9	32.8	94	248	4.98	12.5	0	0	0	7.83333	0	0	30	0	90
467	Not disclosed	1	1	13.2	0	0	1	0	0	0	0	0	0	0	0	1	10	24	13	8.1	100	0.6	89	134	4.3	30	9.2	26.4	30.7	86	399	3.49	13.1	0	0	0	8.75	0	0	30	0	90
468	Not disclosed	0	1	13.2	0	0	0	0	0	0	0	0	0	0	0	0	13	26	13	8.6	104	0.7	86	139	3.7	33.4	11	29.9	33	91	329	3.69	9.6	0	0	0	8.375	0	0	30	0	90
469	Not disclosed	1	1	13.2	0	0	0	0	0	0	0	0	1	0	0	1	17	22	52	9.9	98	2.1	302	133	4.3	28.4	9.7	27.7	34.1	81	361	3.5	9.5	0	0	0	8.95833	0	0	30	0	90
470	Not disclosed	0	1	13.2	0	0	1	0	0	0	0	0	0	0	0	1	15	24	24	8.1	97	1.2	182	132	4.2	44.5	15	32.3	33.6	96	251	4.64	13.2	0	0	0	17.7917	0	0	30	0	90
471	Not disclosed	1	0	13.2	0	0	0	0	0	0	0	0	1	1	1	0	13	21	18	9.5	106	1.1	161	137	3.1	37.9	12.3	30.2	32.5	93	239	4.07	5.8	0	0	0	5.91667	0	0	30	0	90
472	Not disclosed	0	0	13.2	0	0	0	0	0	0	0	0	0	0	0	0	17	26	10	10.2	93	0.6	103	136	4.6	39.7	13	25.5	32.7	78	349	5.09	19.4	0	0	0	5.08333	0	0	30	0	90
473	Not disclosed	0	1	13.2	0	1	0	0	0	0	0	0	1	0	0	1	17	29	23	9.3	99	1.4	77	141	4.2	37.1	12.5	32.3	33.7	96	277	3.87	7.5	0	0	0	13.7917	0	0	30	0	90
474	Not disclosed	0	1	13.2	0	0	0	0	0	0	0	0	1	0	0	1	16	24	18	9.6	102	0.9	239	138	4.4	35.7	12.1	31.9	33.8	94	275	3.78	7.7	0	0	0	6.91667	0	0	30	0	90
475	Not disclosed	0	1	13.2	0	1	1	0	0	0	0	0	0	0	0	1	14	28	14	8	100	0.8	270	138	4.4	39.7	13	30	32.8	92	240	4.34	5.1	0	0	1	13.5833	0	0	30	0	90
476	Not disclosed	1	1	13.2	0	0	0	0	0	0	0	0	1	0	0	1	22	26	25	8.9	99	1.2	83	142	4.5	40.9	14.2	30.3	34.7	87	359	4.68	15	0	0	0	6.125	0	0	30	0	90
477	Not disclosed	1	1	13.2	0	0	0	0	0	0	0	0	0	0	0	0	15	21	11	8.3	107	0.7	184	139	3.7	35.2	11.4	29.5	32.4	91	263	3.88	14.9	0	0	0	24.7083	0	0	30	0	90
478	Not disclosed	0	1	13.2	0	0	1	0	0	0	0	0	1	0	0	1	11	28	41	8.8	104	1.8	98	138	4.9	38.6	13.3	29.7	34.5	86	304	4.48	7.9	0	0	0	3.91667	0	0	30	0	90
479	Not disclosed	0	1	13.2	0	0	0	0	0	0	0	0	0	0	0	1	17	28	12	9.4	93	0.8	274	129	6.8	36.1	12.1	31	33.5	93	298	3.9	10.5	0	0	0	1.79167	0	0	30	0	90
480	Not disclosed	0	1	13.2	0	0	0	0	1	0	0	0	0	0	0	0	16	22	35	8.7	104	1.4	180	137	4.7	37.5	12.4	32.1	33.1	97	79	3.86	11.6	0	0	0	10.5833	0	0	30	0	90
481	Not disclosed	0	0	13.2	0	1	0	0	0	0	0	0	0	0	0	1	15	31	20	8.7	87	1.2	321	127	3.3	36.1	12.1	30.9	33.5	92	182	3.92	9.3	0	0	0	6.83333	0	0	30	0	90
482	Not disclosed	1	1	13.2	0	0	0	0	0	0	0	0	0	0	0	0	19	25	13	9.6	102	0.8	103	141	5	37.2	12.9	32.3	34.7	93	196	4	11.8	0	0	0	8.75	0	0	30	0	90
483	Not disclosed	1	1	13.2	0	0	0	0	0	0	0	0	0	0	0	0	14	24	18	8.4	106	0.9	97	140	4.1	42.3	13.6	30.7	32.1	96	221	4.43	10.6	0	0	0	4.33333	0	0	30	0	90
484	Not disclosed	1	0	13.2	0	0	0	0	0	0	0	0	0	0	0	0	16	22	21	10	105	0.9	93	143	4.2	30.5	9.8	29.7	32.1	92	251	3.3	10.2	0	0	0	10.7083	0	0	30	0	90
485	Not disclosed	1	1	13.2	0	0	0	0	0	0	0	0	0	0	0	0	11	29	6	7.7	101	0.7	115	137	4	29	9.5	29.6	32.7	91	313	3.2	11	0	0	0	8.58333	0	0	30	0	90
486	Not disclosed	0	0	13.2	0	0	0	0	0	0	0	0	0	0	1	1	15	22	7	7.3	99	0.7	160	132	4.1	34.7	11.6	31.7	33.4	95	120	3.66	6.6	0	0	0	35.6667	0	0	30	0	90
487	Not disclosed	1	1	13.2	0	0	0	0	0	0	0	0	0	0	0	1	14	26	21	9.6	99	0.8	186	139	4.3	41.5	13.9	31.6	33.5	94	287	4.4	10.9	0	0	0	9.16667	0	0	30	0	90
488	Not disclosed	0	1	13.2	0	0	0	0	0	0	0	0	0	0	0	0	14	25	15	8	106	1	86	141	4.2	37.5	13.2	32.5	35.2	93	183	4.05	12.9	0	0	0	7.83333	0	0	30	0	90
489	Not disclosed	0	0	13.2	0	1	0	0	0	0	0	0	1	1	0	1	13	27	75	9.1	101	2.8	126	138	3.1	30.3	10.8	30.6	35.6	86	170	3.52	5.9	0	0	0	4.79167	0	0	30	0	90
490	Not disclosed	0	1	13.2	0	0	0	0	1	0	0	0	0	0	0	0	9	28	21	7.6	113	0.7	115	146	4.1	27.1	9	31.2	33.1	94	321	2.88	15.3	0	1	0	3.75	0	0	30	0	90
491	Not disclosed	0	1	13.2	0	0	1	0	0	0	0	0	0	0	0	1	21	23	22	8.7	100	1.5	107	139	4.5	34.9	12.1	29.4	34.7	85	432	4.12	8.4	0	0	0	9	0	0	30	0	90
492	Not disclosed	1	1	13.2	0	0	0	0	0	1	0	0	0	0	0	0	16	25	8	9.1	106	0.6	78	143	3.6	38.2	12.4	29.7	32.5	92	433	4.17	6.1	0	0	0	6.16667	0	0	30	0	90
493	Not disclosed	0	0	13.2	0	0	0	0	0	0	0	0	1	0	1	0	14	25	18	8.5	101	1.4	106	136	4	38.1	13	27.6	34.1	81	199	4.71	4.5	0	0	0	1.875	0	0	30	0	90
494	Not disclosed	0	0	13.2	0	0	0	0	0	0	0	0	0	0	0	0	18	22	14	9.2	101	1	114	136	4.8	38.3	13	34.1	34	100	228	3.82	18.6	0	0	0	5.91667	0	0	30	0	90
495	Not disclosed	0	0	13.2	0	0	0	0	0	0	0	0	1	1	0	0	12	28	13	8.6	103	1.1	99	134	6.8	41.2	13.7	31.3	33.3	94	300	4.39	4.9	0	0	1	7.75	0	0	30	0	90
496	Not disclosed	1	0	13.2	0	0	0	0	0	0	0	0	0	0	0	0	14	29	15	9.3	104	0.8	125	144	4.3	42	13.7	29.6	32.7	91	269	4.64	7	0	0	0	6.5	0	0	30	0	90
497	Not disclosed	0	0	13.2	0	0	0	0	0	0	0	0	1	0	0	1	15	30	16	9.1	96	1.3	306	137	4.4	36.6	12.5	30.3	34.1	89	290	4.13	6.4	0	0	0	4.91667	0	0	30	0	90
498	Not disclosed	0	0	13.2	0	0	0	0	1	1	0	0	0	0	0	0	12	28	9	8.5	103	0.9	96	139	4.4	39.9	12.4	25.8	31.2	83	272	4.81	6.4	0	0	0	8.58333	0	0	30	0	90
499	Not disclosed	1	1	13.2	0	0	0	0	0	0	0	0	0	0	0	0	15	20	15	8	106	0.5	168	141	4	34.6	11.1	31.5	32.1	98	205	3.52	17.5	0	0	0	8.625	0	0	30	0	90
500	Not disclosed	0	0	13.2	0	0	0	0	0	0	0	0	1	0	0	1	18	24	16	10.2	99	1.1	57	136	4.8	48.3	16.1	29	32.5	89	299	5.56	6.6	0	0	0	4.08333	0	0	30	0	90
501	Not disclosed	0	0	13.2	0	0	0	0	0	0	0	0	1	0	0	1	20	29	26	8.8	91	4.8	167	135	4.5	35.3	11.3	28.6	32	89	307	3.95	16.8	0	0	0	11.5417	0	0	30	0	90
502	Not disclosed	1	1	13.2	0	0	0	1	0	0	0	0	0	0	0	1	14	23	6	7.9	89	0.4	156	126	4.2	38.4	12.9	31.9	33.6	95	266	4.04	11.5	0	0	0	9.66667	0	0	30	0	90
503	Not disclosed	0	1	13.2	0	0	0	0	0	0	0	0	0	0	0	1	11	31	19	9.4	99	1	194	136	4.5	33.4	11	29.7	33.1	90	383	3.71	8.8	0	0	1	3.95833	0	0	30	0	90
504	Not disclosed	0	1	13.2	0	1	0	0	1	0	0	0	1	0	0	1	15	23	26	9.3	104	1.5	199	142	4.1	40.1	12.6	27.1	31.4	86	362	4.65	11	0	0	0	3.66667	0	0	30	0	90
505	Not disclosed	0	1	13.2	0	0	0	0	0	0	0	0	0	0	0	0	21	22	10	7.9	104	0.8	134	143	3.6	40.2	13.4	30	33.3	90	67	4.47	11.4	0	0	0	5.91667	0	0	30	0	90
506	Not disclosed	0	1	13.3	0	0	0	0	0	0	0	0	1	0	0	1	14	22	48	6.7	92	1.9	358	128	3.9	28.1	9.5	28.4	33.8	84	185	3.34	10.9	0	0	0	13.6667	0	0	30	0	90
507	Not disclosed	0	1	13.3	0	0	0	1	0	0	0	0	0	0	0	1	14	30	17	10.1	99	0.9	159	143	5	36.6	11.6	29.1	31.7	92	206	3.99	14.7	0	0	0	59.4167	0	0	30	0	90
508	Not disclosed	0	1	13.3	0	0	0	0	0	0	0	0	0	0	0	0	12	26	10	8.7	102	0.8	98	140	4.1	34.8	10.8	28.2	31	91	261	3.83	8	0	0	0	12.6667	0	0	30	0	90
509	Not disclosed	0	0	13.3	0	0	0	0	0	0	0	0	0	0	0	1	15	27	13	9.9	99	0.8	334	137	4.2	33.5	11.2	28.3	33.5	85	663	3.96	14.9	0	0	0	3.125	0	0	30	0	90
510	Not disclosed	0	0	13.3	0	1	1	0	0	0	0	0	0	0	1	1	14	31	19	9.6	99	0.9	229	138	6.1	40.4	13.9	30.4	34.4	88	396	4.57	3.9	0	0	0	8.25	0	0	30	0	90
511	Not disclosed	0	1	13.3	0	0	0	0	0	0	0	0	0	0	0	1	22	21	20	9.1	90	0.9	326	129	4.4	36.5	12.9	28.4	35.3	80	367	4.54	20.5	0	0	0	4.08333	0	0	30	0	90
512	Not disclosed	0	1	13.3	0	0	0	0	0	0	0	0	1	0	0	1	17	24	55	9.6	104	3.6	57	141	4.4	31.7	11	30.3	34.8	87	337	3.65	11.6	0	0	0	2.83333	0	0	30	0	90
513	Not disclosed	1	1	13.3	0	0	0	0	0	0	0	0	0	0	0	1	18	24	17	8.6	94	0.6	375	132	4.1	36.3	11.7	28	32.3	86	273	4.2	20.2	0	0	0	3.83333	0	0	30	0	90
514	Not disclosed	0	1	13.3	0	0	1	0	0	0	0	0	0	0	0	1	15	23	41	8.8	105	1.2	215	139	4.3	26.4	8.9	30.7	33.8	91	163	2.9	5	0	0	0	2.83333	0	0	30	0	90
515	Not disclosed	0	1	13.3	0	0	1	0	0	0	0	0	0	0	0	0	14	24	28	8.6	109	0.9	135	142	4.5	38.6	13.6	32	35.3	91	226	4.26	10.2	0	0	0	22	0	0	30	0	90
516	Not disclosed	1	1	13.3	0	0	0	0	1	0	0	1	0	0	0	0	14	23	13	9.5	101	0.6	122	135	3.1	42.4	14.1	28.2	33.2	85	321	5	13.5	0	1	1	3.41667	0	0	30	0	90
517	Not disclosed	0	1	13.3	0	0	0	0	0	0	0	0	0	0	0	1	15	25	30	9.3	96	1.2	200	132	4.2	35.8	12.8	30.7	35.9	86	260	4.18	13.6	0	0	0	4.875	0	0	30	0	90
518	Not disclosed	1	1	13.3	0	0	1	0	1	0	0	0	0	1	0	0	13	29	7	9.6	92	0.6	109	130	3.8	29.8	11.3	31.9	36.8	84	67	3.55	12.8	0	0	1	191.958	1	0	30	0	90
519	Not disclosed	1	0	13.3	0	0	0	0	0	0	0	0	0	0	0	0	14	18	13	6.9	106	0.6	145	135	3.1	27	9.8	32	36.3	88	151	3.06	5.9	0	0	0	8.25	0	0	30	0	90
520	Not disclosed	0	1	13.3	0	0	0	0	0	0	0	0	1	0	1	1	16	25	14	8.2	96	0.8	262	138	3.9	37.5	13.6	32.2	36.3	89	200	4.23	14.1	0	0	0	11.9583	0	0	30	0	90
521	Not disclosed	0	1	13.3	0	0	1	0	1	0	0	0	0	0	0	0	11	31	8	8.3	93	0.8	88	131	3.7	31.7	10.9	30.7	34.3	90	266	3.55	6.3	0	0	0	9.83333	0	0	30	0	90
522	Not disclosed	0	1	13.3	0	0	0	0	0	0	0	0	1	0	0	0	15	24	17	8.9	107	1.1	109	142	4.4	40.4	14	31.7	34.5	92	200	4.41	6.6	0	0	1	8.75	0	0	30	0	90
523	Not disclosed	1	1	13.3	0	1	1	1	0	0	0	0	0	0	0	1	12	27	11	8.4	97	0.7	108	132	4	27.8	8.9	28	31.9	88	390	3.17	7.3	0	1	1	5.79167	0	0	30	0	90
524	Not disclosed	1	1	13.3	0	0	0	0	0	0	0	0	0	0	0	0	11	24	12	8.1	106	1	83	137	4.4	41.7	14.2	30.9	33.9	91	200	4.58	9.8	0	0	0	8.20833	0	0	30	0	90
525	Not disclosed	0	1	13.3	1	1	0	0	0	0	0	0	0	0	0	1	20	18	26	9.2	98	1.2	195	136	5.7	37.5	13	31	34.7	90	123	4.19	7.5	0	0	0	3.75	0	0	30	0	90
526	Not disclosed	1	0	13.3	0	0	1	0	0	0	0	0	0	0	0	1	17	26	28	9.7	101	1.4	176	139	4.6	33.1	10.4	28.5	31.5	90	473	3.66	7.8	0	0	0	8	0	0	30	0	90
527	Not disclosed	1	0	13.3	0	0	0	0	0	0	0	0	0	0	0	1	15	24	15	8.4	100	1	343	134	4.6	25.2	8.7	29.8	34.3	87	300	2.9	10.5	0	0	0	9.875	0	0	30	0	90
528	Not disclosed	0	1	13.3	1	0	0	0	0	0	0	0	0	0	0	0	15	27	25	9	96	1.2	105	133	4.6	33.6	11	27.5	32.8	84	735	4.01	22.8	0	0	0	7	0	0	30	0	90
529	Not disclosed	0	0	13.3	0	0	0	0	1	0	0	0	0	0	0	0	13	27	17	10	97	1	98	132	4.7	32.4	10.5	24.7	32.4	76	735	4.24	13.7	0	0	0	6.625	0	0	30	0	90
530	Not disclosed	0	1	13.3	0	0	0	0	0	0	0	0	1	0	0	1	12	22	33	8.6	104	2.3	186	138	6.1	22.7	7.3	29.5	31.3	95	397	2.505	16.1	0	0	0	14.7917	0	0	30	0	90
531	Not disclosed	1	1	13.3	0	0	1	0	0	0	0	0	0	0	0	0	9	29	19	10.4	99	0.9	87	132	4.8	36.1	11.3	25.4	31.2	81	335	4.44	8.1	0	0	0	12.2917	0	0	30	0	90
532	Not disclosed	0	1	13.3	0	0	0	0	0	0	0	0	1	0	0	1	16	26	17	10.6	93	0.9	445	131	4.3	36.1	10.9	24.2	30.2	80	286	4.5	7.6	0	0	0	5.75	0	0	30	0	90
533	Not disclosed	0	1	13.3	0	0	0	0	0	0	0	0	0	0	0	1	10	30	19	9.4	97	1	302	133	4.3	41.7	14.8	32.1	35.6	90	258	4.62	9.1	0	0	0	2.375	0	0	30	0	90
534	Not disclosed	1	1	13.3	1	0	0	0	0	0	0	0	0	0	0	0	15	30	27	9.6	97	1	83	137	5.1	35	12	31.3	34.3	91	302	3.84	6.2	0	0	0	8.08333	0	0	30	0	90
535	Not disclosed	0	0	13.3	0	0	0	0	0	0	0	0	0	0	0	0	14	28	14	9.2	104	0.9	131	141	4.5	40.2	13.5	32	33.6	95	321	4.22	7.9	0	0	0	1.58333	0	0	30	0	90
536	Not disclosed	0	1	13.3	0	0	0	0	0	0	0	0	0	0	0	1	13	27	17	9.3	94	0.8	157	130	4.2	32.1	11.6	32.7	36.2	90	148	3.55	9.3	0	0	0	5.16667	0	0	30	0	90
537	Not disclosed	0	0	13.3	0	0	1	0	1	0	0	0	1	0	0	1	17	17	48	8.4	108	3.3	402	136	5.6	32.1	10.4	30.7	32.5	95	250	3.4	14.9	0	0	0	9.04167	0	0	30	0	90
538	Not disclosed	0	0	13.3	0	0	1	0	0	0	0	0	1	0	0	1	15	25	28	8.5	103	1.7	160	139	3.7	33.5	10.9	28.9	32.5	89	178	3.77	11.8	0	0	0	4.75	0	0	30	0	90
539	Not disclosed	1	1	13.3	0	0	0	0	0	0	0	0	0	0	1	0	13	27	14	9.3	104	0.9	85	140	4.4	31.7	11	28.3	34.7	82	432	3.89	6.1	0	0	0	4.04167	0	0	30	0	90
540	Not disclosed	0	0	13.3	0	0	0	0	0	0	0	0	0	0	0	0	15	27	12	9.5	105	0.9	87	143	3.8	36.4	12.4	32.4	34.1	95	312	3.83	5.1	0	0	0	6.54167	0	0	30	0	90
541	Not disclosed	0	0	13.3	0	0	1	1	0	0	0	0	0	0	0	1	20	26	19	8.8	96	0.9	128	135	6.7	30.9	9.6	28.6	31.2	92	440	3.37	14.3	0	0	0	13.9167	0	0	30	0	90
542	Not disclosed	0	1	13.3	0	1	1	0	1	0	0	0	0	0	0	1	17	34	13	9.3	88	0.9	201	136	4	39	13.7	30.7	35	88	333	4.45	21.1	0	0	0	9.66667	0	0	30	0	90
543	Not disclosed	0	1	13.3	0	1	0	0	0	0	0	0	1	0	0	1	12	31	17	8.3	102	1	101	140	4.8	42	14.5	30.3	34.4	88	202	4.78	4.4	0	0	0	15.7917	0	0	30	0	90
544	Not disclosed	0	1	13.3	0	0	0	0	0	0	0	0	1	0	0	1	18	23	22	8.4	99	1.1	251	134	6.2	43.7	15.1	30.3	34.4	88	223	4.98	15.8	0	0	0	6.08333	0	0	30	0	90
545	Not disclosed	1	1	13.3	0	0	0	1	0	0	0	0	0	0	1	0	14	23	14	7.5	104	0.6	140	137	3.8	29.5	9.9	28.6	33.6	85	67	3.46	10.8	0	0	0	61.625	0	0	30	0	90
546	Not disclosed	0	0	13.3	0	0	0	0	1	0	0	0	1	0	0	1	13	29	16	9.1	102	0.9	290	138	4.4	40.4	13.9	29.6	34.5	86	183	4.72	5	0	0	0	14.3333	0	0	30	0	90
547	Not disclosed	0	1	13.3	0	0	1	0	1	0	0	0	0	0	0	0	17	27	23	10.1	102	0.8	103	142	4.2	40.3	14.2	33.2	35.3	94	111	4.29	15.6	0	1	0	12.2083	0	0	30	0	90
548	Not disclosed	0	1	13.3	0	1	1	0	0	0	0	0	1	0	0	1	17	24	46	9.1	97	1.8	210	134	4.2	31.2	11.3	29.4	36.3	81	251	3.86	5.9	0	0	0	11.9583	0	0	30	0	90
549	Not disclosed	0	0	13.3	0	0	1	0	0	0	0	0	0	0	0	0	16	27	12	8.4	96	1.1	80	139	4.3	45.2	15.9	35.3	35.2	100	257	4.51	11.3	0	0	0	2.16667	0	0	30	0	90
550	Not disclosed	0	1	13.3	0	0	0	0	0	0	0	0	0	0	0	0	15	28	15	8	102	1.2	142	141	3.9	40.5	14.1	30.3	34.8	87	331	4.64	16.7	0	0	0	1.79167	0	0	30	0	90
551	Not disclosed	0	1	13.3	0	0	0	0	0	0	0	0	0	0	0	0	15	28	12	9.3	98	0.8	79	137	4	45.4	15.5	28.5	34.1	84	268	5.43	14.7	0	0	0	17.5417	0	0	30	0	90
552	Not disclosed	0	1	13.3	1	0	1	0	0	0	0	0	0	0	0	1	12	24	27	8.9	108	0.8	108	140	4.1	39.2	13.3	30.5	34.1	90	259	4.37	6.3	0	0	0	8	0	0	30	0	90
553	Not disclosed	0	1	13.3	0	0	0	0	0	0	0	0	0	0	1	0	15	22	26	7.9	108	1.2	126	142	3.2	32.4	10.3	27.5	31.7	87	147	3.75	10.5	0	0	1	5	0	0	30	0	90
554	Not disclosed	0	0	13.3	0	1	1	0	1	0	0	0	1	0	1	1	15	31	12	9.2	97	0.9	160	140	3.1	42.9	15.2	32	35.4	90	190	4.75	6	0	0	0	6.83333	0	0	30	0	90
555	Not disclosed	0	0	13.3	0	0	1	0	0	0	0	0	1	0	0	1	14	26	18	9	106	1	229	140	4.1	31.6	9.5	33.5	35	96	187	2.83	6	0	0	0	6	0	0	30	0	90
556	Not disclosed	0	0	13.3	0	0	0	0	0	0	0	0	0	0	1	0	14	23	6	9	101	0.7	112	134	3.5	36.2	11.8	31.3	32.6	96	246	3.77	16.2	0	0	0	6.04167	0	0	30	0	90
557	Not disclosed	0	1	13.3	1	1	0	0	1	0	0	0	1	0	0	1	13	24	40	9.5	109	1.8	141	141	4.8	43.1	14	29.6	32.5	91	203	4.74	12.9	0	0	0	5.75	0	0	30	0	90
558	Not disclosed	0	1	13.3	0	1	1	0	0	0	0	0	0	0	0	1	14	27	22	9	97	0.8	194	134	4.2	34.6	11.5	29.8	33.3	90	324	3.86	8.6	0	0	0	23.0417	0	0	30	0	90
559	Not disclosed	0	1	13.3	0	0	0	0	1	0	0	0	0	0	0	0	16	23	11	8.9	94	0.7	205	128	4.7	48.3	16.4	29.7	34.6	86	357	5.625	9.8	0	0	0	62	0	0	30	0	90
560	Not disclosed	0	1	13.3	0	0	0	0	0	0	0	0	1	0	0	1	21	18	27	9.1	88	2.8	512	125	4.6	40.3	13.4	28.7	33.3	86	170	4.67	11.4	0	0	0	6.875	0	0	30	0	90
561	Not disclosed	1	1	13.3	0	1	1	0	1	0	0	0	0	0	0	0	19	26	37	6.7	108	1.8	76	146	3.6	33.6	10.9	33.3	32.4	103	405	3.27	7.6	0	0	0	15	0	0	30	0	90
562	Not disclosed	0	1	13.4	0	1	0	0	1	0	0	0	1	0	0	1	22	21	48	9.5	90	1.9	512	129	4.4	32.6	11.5	29.9	35.4	84	448	3.86	13.1	0	0	0	2.08333	0	0	30	0	90
563	Not disclosed	0	1	13.4	0	0	0	0	0	0	0	0	0	0	0	1	16	29	24	9.2	101	0.8	74	141	4.5	45.9	14.4	27.3	31.3	87	446	5.25	9.8	0	0	0	2.125	0	0	30	0	90
564	Not disclosed	0	1	13.4	0	0	0	0	0	0	0	0	0	0	1	0	13	29	13	9.7	99	0.9	77	137	4.3	41.4	14	35.65	33.7	107.5	193	3.8	8.4	0	0	0	8.04167	0	0	30	0	90
565	Not disclosed	0	1	13.4	0	0	0	0	0	0	0	0	0	0	0	0	17	25	40	8.4	99	1.2	76	141	4.4	35.5	11.7	31	33	94	181	3.78	8.5	0	0	0	3.66667	0	0	30	0	90
566	Not disclosed	0	0	13.4	0	0	0	0	0	0	0	0	0	0	0	1	12	30	10	9.2	97	1.1	447	135	4.1	41.8	13.8	28.5	33.1	86	177	4.86	3.7	0	0	0	1.66667	0	0	30	0	90
567	Not disclosed	0	1	13.4	1	1	1	0	0	0	0	0	1	0	0	1	16	24	37	9.2	96	1.6	97	133	3.3	24.9	9.1	34	36.7	93	102	2.69	9.7	0	0	0	10.7917	0	0	30	0	90
568	Not disclosed	1	1	13.4	0	0	0	1	0	0	0	0	0	0	0	0	14	26	12	9.3	92	0.6	125	132	4	28.3	9.7	32.2	34.3	94	284	3.01	9.7	0	0	0	14.8333	0	0	30	0	90
569	Not disclosed	0	1	13.4	0	0	1	0	0	0	0	0	1	0	0	1	12	32	30	7.6	89	1.2	512	128	5.2	29.1	9.4	28.4	32.4	88	369	3.31	7.3	1	0	0	7.20833	0	0	30	0	90
570	Not disclosed	0	1	13.4	0	0	0	0	0	1	0	0	0	0	0	1	13	32	20	10.6	102	1.1	57	143	3.7	42.4	14.7	31.7	34.8	91	205	4.65	9.2	0	0	0	8.125	0	0	30	0	90
571	Not disclosed	0	1	13.4	0	0	0	0	0	0	0	0	0	0	0	1	15	22	30	10	110	1.1	130	142	4.5	33	10.8	28.7	32.7	88	175	3.76	8.5	0	0	0	5.54167	0	0	30	0	90
572	Not disclosed	0	0	13.4	0	0	1	0	0	0	0	0	0	0	0	1	14	28	13	8.5	101	1.2	112	139	4.3	36.5	12.7	30.7	34.9	88	280	4.15	14.7	0	0	0	10.8333	0	0	30	0	90
573	Not disclosed	1	1	13.4	0	0	0	0	0	0	0	0	1	0	0	1	14	27	26	8.8	100	1.4	105	141	4.1	33.8	11.8	28.2	34.9	81	466	4.18	15.4	0	0	0	3.91667	0	0	30	0	90
574	Not disclosed	0	0	13.4	0	0	0	0	0	0	0	0	1	0	0	1	15	23	32	8.1	104	2.3	57	137	5.2	26.8	8.6	26.7	32.1	83	244	3.22	7.4	0	0	0	9.5	0	0	30	0	90
575	Not disclosed	1	0	13.4	0	0	1	0	0	0	0	0	1	0	0	1	18	20	24	8.3	102	1.4	155	133	6.8	37.2	12.2	32.3	32.7	99	205	3.77	7.4	0	0	0	3.95833	0	0	30	0	90
576	Not disclosed	0	0	13.4	0	0	1	0	0	0	0	0	0	0	0	0	15	26	9	9.5	101	0.8	103	138	4.1	41.3	13	24.7	31.5	79	322	5.26	6	0	0	0	2.20833	0	0	30	0	90
577	Not disclosed	0	0	13.4	0	0	0	0	0	0	0	0	1	0	0	1	16	22	22	8.1	104	1.3	232	138	4	38.2	12.8	29.8	33.5	89	172	4.29	6	0	0	0	15.7083	0	0	30	0	90
578	Not disclosed	0	0	13.4	0	0	0	0	0	0	0	0	0	0	0	0	12	30	18	8.6	97	1.2	120	135	4	41.7	15.3	31.2	36.8	85	311	4.91	11	0	0	0	6.91667	0	0	30	0	90
579	Not disclosed	1	1	13.4	0	0	0	0	0	0	0	0	0	0	0	1	12	26	23	8.6	109	0.8	140	143	3.8	36.3	12.6	30.3	34.7	87	259	4.16	6.8	0	0	0	5.58333	0	0	30	0	90
580	Not disclosed	1	1	13.4	0	1	0	0	0	0	0	0	0	0	0	0	9	33	17	8	103	0.9	89	140	4.6	35.3	11.4	29.6	32.4	91	205	3.87	3.4	0	0	1	5.33333	0	0	30	0	90
581	Not disclosed	1	1	13.4	0	1	1	0	1	0	0	0	0	0	0	1	15	25	46	9.6	95	1.3	346	130	4.7	33.4	11.3	28.8	33.9	85	220	3.93	11.9	0	0	1	10.125	0	0	30	0	90
582	Not disclosed	0	1	13.4	0	0	0	0	0	0	0	0	0	0	0	0	15	29	19	9	96	0.7	117	136	3.8	35	12.1	31.1	34.6	90	394	3.89	14.9	0	0	0	1.75	0	0	30	0	90
583	Not disclosed	1	1	13.4	0	0	0	0	1	0	0	0	1	0	0	1	16	27	21	8.2	99	1.5	139	138	3.7	33.7	11.7	29.2	34.6	84	178	4	6.9	0	0	0	6.58333	0	0	30	0	90
584	Not disclosed	1	1	13.4	0	0	0	0	0	0	0	0	1	0	0	1	16	30	62	9.2	96	4.5	512	137	4.8	36.9	11.9	29.6	32.4	91	312	4.03	8.4	1	0	0	12.5417	0	0	30	0	90
585	Not disclosed	1	0	13.4	0	0	1	0	0	0	0	0	0	0	0	1	27	18	13	9.7	92	0.8	334	133	4.5	36.3	11.8	30.6	32.5	94	546	3.86	21.2	0	0	0	6.875	0	0	30	0	90
586	Not disclosed	0	0	13.4	0	0	1	0	0	0	0	0	1	0	0	1	18	24	30	9.2	91	1.2	278	126	6.8	31.8	10.4	30.1	32.8	92	507	3.47	12.9	0	0	0	10.4167	0	0	30	0	90
587	Not disclosed	0	1	13.4	0	1	0	0	0	0	0	0	0	0	0	0	13	30	22	9.3	102	1	128	141	4.2	43.9	14.5	30.8	33	94	235	4.7	15.2	0	0	0	7.95833	0	0	30	0	90
588	Not disclosed	0	0	13.4	0	0	0	0	0	0	0	0	0	0	0	1	16	23	7	8.1	97	0.6	302	132	3.9	39	13.2	27	33.9	80	242	4.9	9.7	0	1	1	6.54167	0	0	30	0	90
589	Not disclosed	0	1	13.4	0	0	0	0	1	0	0	0	0	0	0	0	18	26	15	8.8	98	1.1	99	138	4.4	48.3	16.4	30.9	33.6	92	244	5.625	8.5	0	0	0	1.83333	0	0	30	0	90
590	Not disclosed	0	1	13.4	0	0	0	0	0	0	0	0	0	0	0	1	18	24	17	9.8	102	1.1	92	140	3.9	40.2	12.8	27.8	32	87	351	4.63	5.9	0	0	0	4.75	0	0	30	0	90
591	Not disclosed	0	0	13.4	0	0	0	0	0	0	0	1	0	0	0	0	19	22	10	10	101	0.7	76	135	6.6	41.1	13.8	26.9	33.6	80	735	5.14	12.3	0	0	0	19.6667	0	0	30	0	90
592	Not disclosed	1	1	13.4	0	0	1	0	0	0	0	0	0	0	0	1	17	22	16	8.4	97	0.5	155	132	3.5	35.9	11.8	27.7	32.9	84	269	4.27	8.6	0	0	1	5.95833	0	0	30	0	90
593	Not disclosed	0	1	13.4	0	0	1	0	0	0	0	0	0	0	0	1	15	28	24	8.9	100	0.8	161	139	4.3	37.8	13	30.1	34.5	87	128	4.33	5.3	0	0	0	3.95833	0	0	30	0	90
594	Not disclosed	0	1	13.4	0	0	0	0	0	0	0	0	0	0	0	1	14	28	19	9.2	101	1.3	95	139	4.1	39	13.7	32.4	35.1	92	181	4.24	5.2	0	0	0	1.08333	0	0	30	0	90
595	Not disclosed	0	1	13.4	0	0	1	0	0	0	0	0	1	0	0	1	16	27	68	9.2	102	3.6	353	140	5.3	41.3	13.2	28.9	32	90	362	4.58	9.4	0	0	0	12.3333	0	0	30	0	90
596	Not disclosed	1	1	13.4	0	0	0	0	0	0	0	0	0	0	0	0	15	28	14	9.5	103	0.9	92	142	4.1	35.7	11.8	29	33.1	88	307	4.08	5.4	0	0	0	5.66667	0	0	30	0	90
597	Not disclosed	0	1	13.4	0	0	0	0	0	0	0	0	0	0	0	0	15	27	13	9.8	101	1.1	91	139	4.2	39.7	13.1	28.3	33	86	299	4.63	6.3	0	0	0	4.79167	0	0	30	1	31.25
598	Not disclosed	0	1	13.4	0	0	0	0	0	0	0	0	0	0	0	0	13	27	13	9.7	99	0.8	103	139	4.2	38.6	12.8	28.6	33.2	86	295	4.48	7.3	0	0	0	3.58333	0	0	30	0	90
599	Not disclosed	0	0	13.4	0	0	0	0	0	0	0	0	0	0	0	1	22	25	29	10.6	91	2	264	134	4.3	37.5	13	27.9	34.7	80	331	4.67	11.9	0	0	0	9.83333	0	0	30	0	90
600	Not disclosed	0	0	13.4	0	0	0	0	0	0	0	0	0	0	0	1	16	29	15	9.9	96	1.2	214	136	4.7	39.8	14.3	30.1	36	84	284	4.76	7.1	0	0	0	3.95833	0	0	30	0	90
601	Not disclosed	0	1	13.4	0	0	0	0	0	0	0	0	1	1	0	0	17	26	24	9.4	91	1.3	95	130	4.3	38.1	12.6	30.7	33.1	93	282	4.12	13	0	0	0	8.08333	0	0	30	1	53.4167
602	Not disclosed	0	1	13.4	0	0	0	0	0	0	0	0	0	0	0	1	17	25	24	9.1	98	1.1	311	136	4	34.7	11.9	29.7	34.2	87	282	3.99	14.4	0	0	0	5.91667	0	0	30	0	90
603	Not disclosed	0	0	13.4	0	0	0	0	0	0	0	0	0	0	0	0	15	26	11	8.6	99	0.7	96	136	3.9	37.4	12.2	29	32.6	89	357	4.21	9.5	0	0	0	13.9167	0	0	30	0	90
604	Not disclosed	0	1	13.4	0	0	1	0	0	0	0	0	1	0	0	1	15	24	32	8.6	104	1.4	95	138	5.4	31.6	10.5	31	33.2	94	145	3.38	5.2	0	0	0	10.625	0	0	30	0	90
605	Not disclosed	0	0	13.4	0	1	0	0	0	0	0	0	0	0	0	1	12	15	9	6.7	113	0.4	233	143	3	22.7	7.3	24.7	29	89	133	2.505	7.8	0	0	0	22.75	0	0	30	0	90
606	Not disclosed	0	0	13.4	0	0	0	0	0	0	0	0	0	0	0	1	23	24	10	10.1	95	1	212	137	4.5	44.7	14.9	28.7	33.3	86	301	5.2	9.7	0	0	0	7.95833	0	0	30	0	90
607	Not disclosed	0	0	13.4	0	0	1	0	0	0	0	0	1	0	0	1	16	27	27	9.5	102	1.6	109	141	4.4	38.2	12.3	28.7	32.2	89	380	4.28	8.2	0	0	0	9.70833	0	0	30	0	90
608	Not disclosed	0	1	13.4	0	0	0	0	0	0	0	0	0	0	0	1	14	28	20	9.1	98	0.9	135	136	4.4	36.7	12.6	28.5	34.2	83	314	4.41	12.9	0	0	0	3.70833	0	0	30	0	90
609	Not disclosed	0	1	13.4	0	0	1	0	0	0	0	0	0	0	0	1	24	18	29	8.6	100	1.1	341	137	4.7	40.7	13.4	31.5	32.9	96	300	4.25	14	0	0	0	2.33333	0	0	30	0	90
610	Not disclosed	1	0	13.4	0	1	0	1	0	0	0	0	0	0	1	0	13	26	14	9.5	104	0.7	96	138	5.3	41.1	14.2	32.2	34.5	94	245	4.4	7.3	0	0	1	59.9583	0	0	30	0	90
611	Not disclosed	0	1	13.4	0	1	0	0	0	0	0	0	0	0	0	0	16	25	16	9.3	98	0.6	110	139	4.1	35.3	12	31	34	91	357	3.87	9.3	0	0	0	8	0	0	30	0	90
612	Not disclosed	0	1	13.4	0	0	0	0	0	0	0	0	0	0	0	0	13	22	10	8.3	102	0.8	80	137	4.4	46.4	15.5	31.9	33.4	96	267	4.86	14.8	0	0	0	24.125	0	0	30	0	90
613	Not disclosed	1	1	13.4	0	0	0	0	0	0	0	0	0	0	0	0	16	28	16	8.6	99	0.7	88	139	4.4	35.4	11.6	27.8	32.8	85	735	4.17	11.6	0	0	1	3.29167	0	0	30	0	90
614	Not disclosed	0	1	13.4	0	1	1	0	0	0	0	0	0	0	0	1	11	30	15	9.4	100	0.8	138	137	4.2	38.9	12.9	28	33	85	488	4.59	8.8	0	1	1	12.875	0	0	30	0	90
615	Not disclosed	1	1	13.4	0	0	0	0	0	0	0	0	0	0	0	0	14	27	7	9.5	95	0.5	100	136	4.1	34.7	11	31	31.7	98	239	3.55	8.5	0	0	0	4.54167	0	0	30	0	90
616	Not disclosed	0	1	13.4	0	0	1	0	0	0	0	0	0	1	0	1	17	20	9	9.1	101	0.9	163	138	4.5	39.7	13.4	29.8	33.8	88	283	4.5	9.6	0	0	0	12.2083	0	0	30	1	33.5
617	Not disclosed	1	0	13.4	0	0	0	0	0	0	0	0	0	0	0	0	15	25	6	7.7	100	0.7	93	136	3.9	27.5	7.6	21.6	29	71	402	4.09	11.6	0	0	0	4.83333	0	0	30	0	90
618	Not disclosed	0	1	13.5	1	0	0	0	0	0	0	0	1	0	0	1	15	29	20	9.7	99	1.1	172	138	4.7	35.6	11.8	29.8	33	90	400	3.95	9.1	0	0	0	3.95833	0	0	30	0	90
619	Not disclosed	0	0	13.5	0	0	0	0	0	0	0	0	1	0	0	1	14	26	18	8.9	105	1.2	192	141	4.2	38.1	13.1	28.9	34.3	85	392	4.51	16.5	0	0	0	4.875	0	0	30	0	90
620	Not disclosed	1	1	13.5	0	0	0	0	0	0	0	0	0	0	0	1	16	27	18	9.5	100	0.8	254	138	4.8	41.2	13.9	29.9	33.8	89	287	4.65	13.1	0	0	0	5.75	0	0	30	0	90
621	Not disclosed	0	0	13.5	0	0	0	0	0	0	0	0	0	0	0	1	16	26	25	9.2	104	1.2	148	141	4.7	40.9	14.6	32.9	35.8	92	305	4.45	8	0	0	0	6.83333	0	0	30	0	90
622	Not disclosed	0	1	13.5	0	1	1	0	0	0	0	0	1	0	0	1	17	25	23	10.6	102	1.5	249	139	4.5	44.3	15.1	29.6	34.1	87	191	5.11	7	0	0	0	6.79167	0	0	30	0	90
623	Not disclosed	0	1	13.5	0	0	1	0	0	0	0	0	0	0	0	1	14	30	27	9	95	1.3	92	135	4.4	34.6	12.7	28.2	36.6	77	191	4.5	8.3	0	0	0	6.75	0	0	30	0	90
624	Not disclosed	1	1	13.5	0	0	0	0	0	0	0	0	0	0	1	0	16	28	14	9.4	98	0.9	78	138	4.4	40.5	13.4	29.6	33.1	89	237	4.54	5.8	0	0	0	8	0	0	30	0	90
625	Not disclosed	0	0	13.5	0	0	0	0	0	0	0	0	0	0	0	1	17	27	23	8.9	99	1.2	203	139	3.8	37.2	12.3	30.4	33	92	211	4.04	11.3	0	0	0	9.25	0	0	30	0	90
626	Not disclosed	0	1	13.5	0	0	0	0	0	0	0	0	0	0	0	0	15	26	25	9.2	99	0.7	99	140	4.7	39	12.1	28.4	31	92	418	4.26	7.4	0	0	0	4.625	0	0	30	0	90
627	Not disclosed	0	1	13.5	0	0	1	0	0	0	0	0	0	0	0	1	9	32	20	8.9	102	1	104	139	4.3	40.4	13.5	29.9	33.4	90	249	4.51	6.8	0	0	0	3.54167	0	0	30	0	90
628	Not disclosed	1	1	13.5	0	0	1	1	0	0	0	1	0	0	0	0	17	25	21	9.1	102	1	125	144	3.6	37.3	12.8	31.9	34.3	93	229	4.01	15.2	0	0	0	16.0833	0	0	30	0	90
629	Not disclosed	0	0	13.5	1	1	0	0	0	0	0	0	0	0	0	0	14	21	48	8.5	105	2.5	88	140	4.4	29.6	10.4	31.6	35.1	90	210	3.29	12.4	0	0	0	12.625	0	0	30	0	90
630	Not disclosed	1	1	13.5	0	0	0	0	0	0	0	0	1	0	0	1	20	23	32	10.1	99	0.9	178	137	5	36.7	12	28.4	32.7	87	231	4.23	11.1	0	0	0	2.91667	0	0	30	0	90
631	Not disclosed	0	0	13.5	0	0	0	0	0	0	0	0	0	0	0	1	15	25	27	8.6	99	1	222	135	3.9	33.9	11.4	28.7	33.6	85	203	3.97	9.3	0	0	0	5.04167	0	0	30	0	90
632	Not disclosed	0	1	13.5	0	0	0	0	0	0	0	0	0	0	0	1	14	23	32	9.1	108	1.4	146	141	4.2	36.7	13.2	31.3	36.1	87	185	4.24	8.2	0	0	0	1.875	0	0	30	0	90
633	Not disclosed	1	1	13.5	0	0	0	0	1	0	0	0	0	0	0	0	11	27	11	8.5	103	0.8	131	137	4.2	37.9	12.9	31.6	34.1	93	322	4.09	14.5	0	0	0	5.875	0	0	30	0	90
634	Not disclosed	1	1	13.5	0	0	0	0	1	0	0	0	0	0	0	0	13	31	20	9.9	96	0.7	122	135	5	39.4	14.8	32	36.8	85	426	4.62	21	0	0	1	35.6667	0	0	30	0	90
635	Not disclosed	0	1	13.5	0	0	0	0	0	0	0	0	0	0	0	0	13	30	20	9.4	98	0.8	94	137	3.8	35.9	12.5	29.8	34.8	86	257	4.18	10.5	0	0	0	6.54167	0	0	30	0	90
636	Not disclosed	0	0	13.5	0	0	0	0	0	0	0	0	0	0	0	0	16	23	18	9.5	101	0.7	91	136	4.4	40.5	13.9	29.4	34.4	86	265	4.72	6.9	0	0	0	5.29167	0	0	30	0	90
637	Not disclosed	0	1	13.5	0	0	1	0	0	0	0	0	0	0	0	1	16	25	20	8.2	103	1.1	106	139	4.9	34.3	12.3	31.1	35.8	87	319	3.96	7.1	0	0	0	12.8333	0	0	30	0	90
638	Not disclosed	0	1	13.5	0	0	0	0	0	0	0	1	0	0	0	0	13	29	6	9.2	104	0.4	103	142	3.9	40.5	13.2	29.6	32.7	91	149	4.48	6	0	0	0	5.70833	0	0	30	0	90
639	Not disclosed	0	0	13.5	0	0	0	0	0	0	0	0	0	0	0	0	14	21	31	7.7	100	0.9	107	132	3.3	35.2	11.5	30.8	32.7	94	92	3.74	14.1	0	0	0	22	0	0	30	0	90
640	Not disclosed	1	0	13.5	1	0	0	0	0	0	0	0	1	0	1	1	13	29	35	8.5	90	1.5	470	127	4.9	31.8	10.8	27.9	34.1	82	268	3.88	11	0	0	0	18.8333	0	0	30	0	90
641	Not disclosed	1	0	13.5	0	0	1	0	0	0	0	0	0	0	0	1	15	24	24	9.8	97	1.1	218	131	4.7	35.7	11.8	27.5	33	83	449	4.29	9.4	0	0	0	13.6667	0	0	30	0	90
642	Not disclosed	1	1	13.5	0	0	0	0	0	0	0	0	0	0	0	0	15	28	19	9.3	94	1	137	133	3.6	34.3	12.1	32	35.4	90	152	3.8	9	0	0	0	1.125	0	0	30	0	90
643	Not disclosed	0	1	13.5	0	0	0	0	0	0	0	0	1	0	0	1	16	25	21	8.8	104	1	121	140	4.7	37.3	12.5	27.3	33.6	81	298	4.58	9.5	0	0	0	1.875	0	0	30	0	90
644	Not disclosed	0	1	13.5	0	0	0	0	0	0	0	0	0	0	0	1	17	29	11	9.3	98	0.7	238	140	4.4	47.2	15.8	30.4	33.4	91	208	5.18	10.9	0	0	0	4.91667	0	0	30	0	90
645	Not disclosed	0	1	13.5	0	1	0	0	0	0	0	0	0	0	0	1	12	32	14	9.1	95	0.8	205	135	4.1	39.9	13.7	31.3	34.3	91	249	4.38	7.6	0	0	0	5.20833	0	0	30	0	90
646	Not disclosed	0	1	13.5	1	0	1	1	0	0	0	0	0	0	0	1	14	24	12	8.4	106	0.6	216	144	4.1	31	9.6	27	31	87	310	3.55	5.4	0	0	0	13.0417	0	0	30	0	90
647	Not disclosed	0	1	13.5	0	0	0	0	0	0	0	0	0	0	0	0	17	20	16	8.6	102	1.3	108	135	4	37.1	12.8	30.2	34.6	87	298	4.25	11.7	0	0	0	7.66667	0	0	30	0	90
648	Not disclosed	1	0	13.5	0	0	0	0	0	0	0	0	0	0	0	0	14	29	11	9	100	0.6	90	138	4.5	38.2	12.3	29.5	32.1	92	446	4.16	12.2	0	0	1	8.16667	0	0	30	0	90
649	Not disclosed	0	1	13.5	0	0	0	0	0	0	0	0	0	0	0	0	12	25	13	8.2	96	1.2	105	133	3.6	30	10.3	32.5	34.3	95	67	3.17	10.3	0	0	0	6.875	0	0	30	0	90
650	Not disclosed	1	1	13.5	0	1	1	0	0	0	0	0	1	0	0	1	16	25	68	9.2	98	2.8	80	134	5.2	29.9	9.4	28.1	31.3	90	314	3.34	5.6	0	0	0	8.70833	0	0	30	0	90
651	Not disclosed	0	0	13.5	0	0	0	0	0	0	0	0	0	0	0	1	14	28	15	9.5	102	1	161	140	4.3	35	11.9	28.2	34.1	83	422	4.24	6.9	0	0	0	2.75	0	0	30	0	90
652	Not disclosed	0	1	13.5	0	0	0	0	0	0	0	1	0	0	0	0	15	25	17	8.4	95	0.6	112	131	4.3	39.6	13.7	29.6	34.7	85	215	4.64	13.7	0	0	0	13	0	0	30	0	90
653	Not disclosed	1	1	13.5	0	0	0	0	0	0	0	0	1	0	0	0	13	22	17	8.7	106	1.2	217	137	3.6	37.3	12.5	27.7	33.6	83	162	4.52	9.4	0	0	0	6.625	0	0	30	0	90
654	Not disclosed	0	1	13.5	0	0	0	0	0	0	0	0	0	0	0	1	22	24	14	9.2	97	1	176	138	4.6	39.2	13.3	33.6	33.9	99	254	3.96	11.7	0	0	0	9.875	0	0	30	0	90
655	Not disclosed	0	1	13.5	0	0	0	0	0	0	0	0	0	0	1	1	17	27	20	9.1	97	1	125	141	3.6	40.3	13.7	30.6	34	90	198	4.47	7.2	0	0	0	3.79167	0	0	30	0	90
656	Not disclosed	1	1	13.5	0	0	0	0	0	0	0	1	0	0	0	0	12	26	10	8.4	106	0.5	143	140	4.3	41.1	14.1	31	34.2	91	298	4.54	9.8	0	0	0	33.7083	0	0	30	0	90
657	Not disclosed	1	1	13.5	0	0	0	0	1	0	0	1	0	0	0	0	13	21	12	9.1	109	0.8	99	139	4	39	14.3	32.3	36.6	88	280	4.41	8	0	0	0	7	0	0	30	0	90
658	Not disclosed	0	0	13.5	0	0	0	0	0	0	0	0	0	0	0	1	14	23	14	7.4	104	1.1	111	137	4	41	14.3	28.7	34.9	82	290	4.98	10.5	0	0	0	10.4583	0	0	30	0	90
659	Not disclosed	0	1	13.5	0	0	0	0	1	0	0	0	1	0	0	1	17	21	37	8.5	104	2.5	108	137	4.9	29.3	8.8	25.7	30.1	85	342	3.44	17.2	0	1	0	2.66667	0	0	30	0	90
660	Not disclosed	0	1	13.5	0	0	1	0	0	0	0	0	0	0	0	0	11	34	11	9.2	98	1.1	114	138	4.5	36.3	12.6	34.2	34.7	98	236	3.69	7.9	0	0	0	5.91667	0	0	30	0	90
661	Not disclosed	0	1	13.5	0	0	0	0	0	0	0	0	0	0	0	0	18	24	20	9.1	102	0.9	138	140	4.2	29.7	9.6	29	32.4	90	475	3.32	12.4	0	0	0	19.5833	0	0	30	0	90
662	Not disclosed	1	0	13.5	0	0	1	0	0	0	0	0	1	0	0	1	17	25	32	9.3	98	1.3	137	135	4.7	30.7	9.6	26.8	31.3	86	417	3.59	9.7	0	0	0	13.9167	0	0	30	0	90
663	Not disclosed	0	1	13.5	0	0	0	0	0	0	0	0	0	0	0	0	21	25	17	9.2	101	0.8	76	143	4.2	40.7	14.4	31.9	35.3	90	411	4.5	10.3	0	0	0	10.7083	0	0	30	0	90
664	Not disclosed	1	1	13.5	0	1	1	0	0	0	0	0	1	0	0	1	14	33	15	8.3	97	3.4	95	140	3.6	36.4	12.2	32	33.4	96	95	3.81	7.2	1	0	0	2.08333	0	0	30	0	90
665	Not disclosed	1	0	13.5	1	0	0	0	0	0	0	0	1	0	0	1	13	28	11	10.3	105	0.7	72	141	4.7	37.7	12.6	31	33.3	93	297	4.06	3.4	0	0	0	19.9167	0	0	30	0	90
666	Not disclosed	0	1	13.5	0	0	0	0	0	0	0	0	0	0	0	1	11	24	15	7.7	100	1.2	163	131	4.3	38.9	13.9	28.6	35.8	80	314	4.87	15.5	0	0	0	14.0833	0	0	30	0	90
667	Not disclosed	0	0	13.5	0	0	0	0	0	0	0	0	1	0	0	1	18	20	26	8.9	98	2.2	179	129	6.8	39.3	12.9	24.8	32.9	75	212	5.21	13.9	0	0	0	6.875	0	0	30	0	90
668	Not disclosed	1	0	13.5	1	0	0	0	0	0	0	0	0	0	0	1	17	24	14	9.2	102	0.9	70	139	4.2	31.9	10.3	27.4	32.3	85	183	3.76	4.8	0	0	0	9.95833	0	0	30	0	90
669	Not disclosed	0	1	13.5	0	0	0	0	0	0	0	0	0	0	0	1	19	24	17	7.9	98	0.8	341	136	5	42.5	13.9	29.2	32.7	90	349	4.76	11.4	0	0	0	1.58333	0	0	30	0	90
670	Not disclosed	0	0	13.5	1	0	0	0	0	0	0	0	0	0	0	0	9	32	19	8.9	105	1	106	142	3.7	33.5	11	31.2	32.9	95	155	3.53	9	0	0	0	15.0417	0	0	30	0	90
671	Not disclosed	1	1	13.5	0	1	0	0	1	0	0	0	1	0	0	1	13	33	32	8.6	90	1.2	200	131	4.8	32.1	10.9	29.3	33.9	86	357	3.72	11.9	0	0	0	5.83333	0	0	30	1	79.1667
672	Not disclosed	0	1	13.5	0	0	0	0	0	0	0	0	0	1	0	0	17	25	26	9.9	103	1.1	89	141	4.2	45.7	15.9	30.5	34.8	88	201	5.21	6.3	0	0	0	3.08333	0	0	30	0	90
673	Not disclosed	0	1	13.5	1	0	0	0	0	0	0	0	0	0	0	0	13	25	25	8.9	107	1	94	141	4.2	38.3	12.8	31.4	33.5	94	111	4.09	5.9	0	0	0	3.04167	0	0	30	0	90
674	Not disclosed	1	0	13.5	0	0	0	0	0	0	0	0	1	0	0	1	14	21	14	8.7	104	1.4	121	134	5.1	31	9.8	29.4	31.6	93	713	3.32	9.1	0	0	0	5.875	0	0	30	0	90
675	Not disclosed	0	1	13.5	0	0	0	0	0	0	0	0	0	0	0	0	13	28	19	9.5	106	0.7	159	143	4.3	44.5	15	30.8	33.7	91	267	4.87	4.8	0	0	0	10.2083	0	0	30	0	90
676	Not disclosed	0	1	13.5	0	0	0	0	0	0	0	0	1	0	0	1	14	26	29	9.3	98	2.5	194	133	4.5	40.1	13.5	29.4	33.7	87	443	4.6	15.3	0	0	0	4.95833	0	0	30	0	90
677	Not disclosed	0	1	13.5	0	0	0	0	0	0	0	0	0	0	0	0	13	28	19	8.8	106	0.8	84	143	3.9	41.9	14.4	29.7	34.4	86	184	4.84	7.4	0	0	0	9.70833	0	0	30	0	90
678	Not disclosed	1	1	13.5	0	1	1	0	0	0	0	0	0	0	0	1	16	22	18	9.2	89	0.8	95	125	4.9	27.9	10.1	32.3	36.2	89	317	3.13	11	0	0	0	6.375	0	0	30	0	90
679	Not disclosed	1	0	13.5	0	0	1	0	1	0	0	0	0	0	0	1	15	27	55	9.3	99	1.3	512	136	4.9	35.4	12	34.9	33.8	103	200	3.43	5.8	0	0	0	23.7917	0	0	30	0	90
680	Not disclosed	0	1	13.5	0	0	0	0	0	0	0	0	1	0	0	1	17	23	31	8.5	99	1.5	151	139	4.1	34.7	11.2	29.6	32.3	92	337	3.79	12.5	0	0	0	10.9167	0	0	30	0	90
681	Not disclosed	1	1	13.5	0	1	0	0	0	0	0	0	0	0	0	1	19	23	41	7.8	93	1.4	212	130	4.9	35.4	12.2	32.7	34.6	95	164	3.74	6.5	0	0	0	8.875	0	0	30	0	90
682	Not disclosed	1	0	13.5	0	0	0	0	0	0	0	0	0	0	0	1	11	29	12	9.6	99	0.9	378	135	4.3	33.3	11.9	30.6	35.6	86	263	3.87	8.2	0	0	0	9.91667	0	0	30	0	90
683	Not disclosed	0	1	13.5	0	0	0	0	0	0	0	0	0	0	1	0	12	26	7	8.4	106	0.7	97	140	3.7	30.4	11	29.9	36.3	82	174	3.7	6.1	0	0	0	3.79167	0	0	30	0	90
684	Not disclosed	0	1	13.5	0	1	0	0	0	0	0	0	0	0	0	1	15	28	13	8.1	100	0.7	96	139	4	42.2	14.4	30.6	34.1	90	290	4.71	13.1	0	0	0	28.1667	0	0	30	0	90
685	Not disclosed	0	0	13.5	0	0	0	0	0	0	0	0	1	0	0	1	10	31	29	8.9	101	1.1	220	137	5	37.2	12.3	27	33	82	502	4.53	15.7	0	0	0	8	0	0	30	0	90
686	Not disclosed	0	1	13.5	0	0	1	0	0	0	0	0	0	0	0	1	13	28	13	9	103	0.7	141	140	4.1	30	10.3	28.1	34.2	82	234	3.65	4.5	0	0	0	11	0	0	30	0	90
687	Not disclosed	0	1	13.5	0	0	0	1	0	0	0	0	0	0	0	0	14	28	11	6.7	95	0.6	144	137	4.7	38.8	13.3	28.9	34.3	84	276	4.61	11.5	0	0	0	14.7083	0	0	30	0	90
688	Not disclosed	0	0	13.6	0	0	0	0	0	0	0	0	0	0	0	1	13	29	21	8.9	103	1.2	176	142	3.4	38.6	11.4	25.9	29.7	87	280	4.42	6	0	0	0	1.16667	0	0	30	0	90
689	Not disclosed	1	1	13.6	0	1	0	0	0	0	0	0	0	0	0	0	13	32	17	8.9	99	0.5	134	140	3.9	34.2	11.6	29.4	33.8	87	224	3.93	8.4	0	0	0	2.875	0	0	30	0	90
690	Not disclosed	0	1	13.6	0	0	0	0	0	0	0	0	0	0	0	1	12	28	32	9	105	1.5	92	140	4.6	26	9.2	26.7	35.2	76	256	3.42	11.6	0	0	0	7.125	0	0	30	0	90
691	Not disclosed	0	1	13.6	0	0	0	0	0	0	0	0	0	0	0	0	16	26	23	9.3	105	1.2	106	143	4.1	39.2	13.6	29.3	34.7	85	199	4.63	8.2	0	0	0	10.9167	0	0	30	0	90
692	Not disclosed	0	0	13.6	0	0	0	0	0	0	0	0	0	0	0	0	13	30	19	9.6	99	0.9	110	138	4	42.5	13.9	31.2	32.7	95	310	4.46	12	0	0	0	8	0	0	30	0	90
693	Not disclosed	0	1	13.6	0	0	0	0	0	0	0	0	0	0	0	0	16	33	16	8.1	96	0.9	69	141	4	40.3	13.7	30.6	33.9	90	243	4.46	10.2	0	1	0	4.45833	0	0	30	0	90
694	Not disclosed	1	1	13.6	0	0	0	0	0	0	0	0	0	0	0	0	14	28	9	10	100	0.6	127	138	4	39.6	12.6	27.5	31.8	87	397	4.57	6.5	0	0	0	12.875	0	0	30	0	90
695	Not disclosed	0	1	13.6	0	0	0	1	0	0	0	0	0	0	0	1	16	25	22	9.8	103	1.1	185	140	4.4	34.3	11.9	31.9	34.6	92	269	3.72	5.1	0	0	0	5.16667	0	0	30	0	90
696	Not disclosed	0	1	13.6	0	0	0	0	0	0	0	0	0	0	0	1	15	29	18	9.4	96	0.8	255	135	4.7	36	11.3	27.9	31.3	89	304	4.04	5.6	0	0	0	7.54167	0	0	30	0	90
697	Not disclosed	0	1	13.6	0	0	0	0	0	0	0	0	1	0	0	0	17	29	26	9.7	99	1.6	113	141	3.9	42.7	14.5	29.4	34	87	221	4.93	10.9	0	0	0	8.20833	0	0	30	0	90
698	Not disclosed	0	1	13.6	0	1	0	0	0	0	0	0	0	0	1	1	15	28	15	8.6	91	0.6	318	130	3.9	46.9	16.4	32.1	35.5	90	216	5.19	18.4	0	0	0	26	0	0	30	0	90
699	Not disclosed	0	0	13.6	0	0	0	0	0	0	0	0	0	0	0	0	16	23	15	9	103	0.9	166	138	4.1	41.7	14.7	30.4	35.2	86	153	4.84	17.6	0	0	0	6.83333	0	0	30	0	90
700	Not disclosed	0	0	13.6	0	0	0	0	0	0	0	0	1	0	0	1	11	23	26	8.4	103	1.6	272	133	4	33.5	11.5	28.1	34.4	82	409	4.11	6.2	0	0	0	7.04167	0	0	30	0	90
701	Not disclosed	0	1	13.6	1	1	0	0	1	0	0	0	1	0	1	0	13	30	11	9.5	102	1.3	87	141	4	46.3	15.6	35	33.7	104	217	4.46	6.4	0	0	0	6.25	0	0	30	0	90
702	Not disclosed	0	0	13.6	0	0	0	0	1	0	0	0	1	0	1	1	10	27	14	8.6	104	2.2	73	136	5.2	39.4	13.3	32.9	33.8	97	250	4.06	11.2	1	0	0	1.79167	0	0	30	0	90
703	Not disclosed	1	1	13.6	0	0	0	0	1	0	0	0	0	0	0	0	17	24	6	8.2	100	0.7	117	137	3.5	29.6	9.4	29.6	31.8	93	375	3.18	9	0	0	0	9.04167	0	0	30	0	90
704	Not disclosed	0	1	13.6	0	0	0	0	0	0	0	0	0	0	0	0	12	26	12	9.6	98	0.9	74	136	4.3	32.2	11	28.9	34.2	85	248	3.81	8.2	0	0	0	18.8333	0	0	30	0	90
705	Not disclosed	0	0	13.6	0	0	0	0	0	0	0	0	0	0	0	1	18	23	23	8.5	93	1.4	512	129	5.2	46.8	15.3	27.5	32.7	84	210	5.57	7.2	0	0	0	8.04167	0	0	30	0	90
706	Not disclosed	1	0	13.6	0	0	0	0	0	0	0	0	0	0	0	1	13	30	22	9.5	104	0.7	121	143	4	41.6	13.5	29.8	32.5	92	254	4.52	6.7	0	0	0	7.95833	0	0	30	0	90
707	Not disclosed	1	1	13.6	0	0	0	0	1	0	0	0	0	0	0	0	14	31	16	7.6	91	0.7	110	132	3.9	34.5	11.8	29.8	34.2	87	342	3.96	7.3	0	1	0	15.375	0	0	30	1	46.6667
708	Not disclosed	0	1	13.6	0	0	0	0	0	0	0	0	1	0	0	0	13	25	25	9.1	103	1.1	115	135	6.1	41.2	13.4	30.9	32.5	95	165	4.33	9.8	0	0	0	5.91667	0	0	30	0	90
709	Not disclosed	0	0	13.6	0	0	1	0	0	0	0	0	0	0	0	1	17	24	22	8.8	104	1	132	141	4.4	39.6	12	26.5	30.3	87	310	4.53	9.7	0	0	0	3.625	0	0	30	0	90
710	Not disclosed	1	0	13.6	0	0	0	0	0	0	0	0	0	0	0	1	15	27	14	9.1	96	0.9	210	138	4.7	30.7	9.9	28.9	32.2	90	524	3.43	16.1	0	0	0	8.875	0	0	30	0	90
711	Not disclosed	0	1	13.6	0	0	0	0	0	0	0	0	0	1	0	1	13	25	16	8.3	102	0.8	246	136	3.9	45.2	15.2	30.1	33.8	89	151	5.06	8	0	0	1	4.04167	0	0	30	0	90
712	Not disclosed	1	1	13.6	0	0	0	0	0	0	0	0	0	0	0	0	14	24	18	9	98	0.9	82	136	4.7	39	12.5	30.8	32.1	96	329	4.06	10.5	0	0	0	7.70833	0	0	30	0	90
713	Not disclosed	1	0	13.6	0	0	0	0	0	0	0	0	0	0	0	0	17	24	13	8	96	0.8	120	133	4.1	29.9	10.2	30.4	34.1	89	248	3.36	8.1	0	0	0	10.7083	0	0	30	0	90
714	Not disclosed	1	1	13.6	0	0	0	0	0	1	0	0	0	0	0	1	14	29	17	8.4	99	0.9	112	138	3.8	36	12.4	29.6	34.5	86	314	4.19	8.2	0	0	0	4.625	0	0	30	0	90
715	Not disclosed	0	0	13.6	0	0	1	0	0	0	0	0	1	0	0	0	13	29	16	8.9	100	1.2	108	138	4.4	45.7	15.2	27.6	33.2	83	234	5.5	8.7	0	0	0	20.0833	0	0	30	1	86.2917
716	Not disclosed	1	1	13.6	0	0	0	0	0	0	0	0	1	0	0	1	14	23	42	9.3	105	1.2	240	137	4.8	34.5	11.2	29.1	32.5	90	302	3.85	16	0	0	0	7.16667	0	0	30	0	90
717	Not disclosed	0	1	13.6	1	0	1	0	0	0	0	0	0	0	0	1	13	26	24	8.5	106	0.9	218	141	4.2	34.5	11.5	30.6	33.4	92	167	3.76	5.8	0	0	0	6.29167	0	0	30	0	90
718	Not disclosed	0	1	13.6	0	0	0	0	0	0	0	0	0	0	0	0	12	26	18	7.8	101	1.2	89	140	4	41	13.4	30.4	32.7	93	175	4.41	5.2	0	0	0	3.75	0	0	30	0	90
719	Not disclosed	0	1	13.6	0	0	0	0	0	0	0	0	1	0	1	1	14	24	11	9.1	105	1.3	86	138	4.5	48.1	15.7	31.3	32.6	96	242	5.01	7.3	0	0	0	5.95833	0	0	30	0	90
720	Not disclosed	1	0	13.6	0	0	1	0	0	0	0	0	1	0	0	1	19	21	42	9.3	101	1.7	168	135	6.1	32.2	10	27.1	31	88	129	3.68	7.8	0	0	0	9.83333	0	0	30	0	90
721	Not disclosed	1	1	13.6	1	1	0	0	0	0	0	0	0	0	0	1	11	29	26	8.4	102	1.7	139	138	3.8	33.5	11.9	28.6	35.5	81	311	4.15	11.4	0	0	0	9.875	0	0	30	0	90
722	Not disclosed	0	1	13.6	0	0	0	0	0	0	0	0	0	0	0	0	13	25	7	9.5	108	0.6	94	142	4.4	42.2	13.8	30.5	32.7	93	285	4.52	10.8	0	0	0	10	0	0	30	0	90
723	Not disclosed	1	0	13.6	0	0	0	0	0	0	0	0	0	0	0	1	13	25	21	9	104	1	206	137	5.1	34.9	11.2	26.5	32.2	82	301	4.23	7.8	0	0	0	1.83333	0	0	30	0	90
724	Not disclosed	0	1	13.6	0	0	0	0	0	0	0	0	1	0	0	1	10	29	17	8.6	101	1.2	222	136	3.8	31.5	10.2	29.6	32.5	91	245	3.45	5.7	0	0	0	4.875	0	0	30	0	90
725	Not disclosed	1	1	13.6	0	0	0	0	0	0	0	0	0	0	0	0	18	24	15	8.4	98	0.5	79	137	3.3	32.4	10.8	31	33.4	93	600	3.5	13.5	0	0	0	19.0833	0	0	30	0	90
726	Not disclosed	0	1	13.6	0	0	0	0	1	0	0	0	0	0	0	1	13	30	17	9	100	0.8	161	139	4.4	42.1	15.4	32.5	36.7	89	178	4.75	7.6	0	0	0	4.20833	0	0	30	0	90
727	Not disclosed	0	0	13.6	0	0	0	0	0	0	0	0	0	0	0	0	13	17	13	7.4	111	1.2	115	138	3.3	40.1	13.2	32.1	33	97	351	4.13	16.9	0	1	0	5.625	0	0	30	0	90
728	Not disclosed	1	1	13.6	0	1	1	0	0	0	0	0	0	0	0	1	20	23	24	9.9	93	0.9	474	131	4.6	42.2	13.3	27.5	31.6	87	183	4.85	6.8	0	0	0	15.0417	0	0	30	0	90
729	Not disclosed	1	1	13.6	0	0	0	0	0	0	0	0	0	0	0	1	20	28	19	9.1	91	0.7	186	135	4.2	36.2	11.5	28.2	31.8	89	304	4.08	15.6	0	0	0	5.58333	0	0	30	0	90
730	Not disclosed	0	0	13.6	0	0	1	0	0	0	0	0	0	0	0	1	15	30	15	9.6	104	0.8	72	145	4	43.7	14.9	29.1	34.1	85	321	5.12	7.9	0	0	0	3.70833	0	0	30	0	90
731	Not disclosed	0	1	13.6	0	0	0	0	0	0	0	0	1	0	0	1	17	25	27	10.3	100	1.4	106	138	4.1	37.4	12.7	28.2	33.9	83	218	4.5	8.5	0	0	0	5	0	0	30	0	90
732	Not disclosed	0	1	13.6	1	0	0	0	0	0	0	0	0	0	0	1	16	23	16	9.1	104	1	112	139	3.5	41.8	14.9	30.5	35.6	86	214	4.87	9.9	0	0	0	1.20833	0	0	30	0	90
733	Not disclosed	0	1	13.6	0	0	1	0	0	0	0	0	0	0	0	1	17	24	14	9	102	1	154	138	4.5	36.6	12.1	29.5	33.1	89	287	4.11	7.9	0	0	0	5.79167	0	0	30	0	90
734	Not disclosed	0	0	13.6	1	0	1	0	0	0	0	0	0	0	0	1	12	32	29	8.3	101	1.5	292	141	4.4	48.3	16.2	34.2	33.3	103	158	4.73	9.1	0	0	0	2.04167	0	0	30	0	90
735	Not disclosed	0	1	13.6	0	0	0	0	0	0	0	0	0	0	0	0	13	23	12	8.3	106	0.9	111	139	3.4	38.8	13.5	31.2	34.7	90	199	4.32	12.3	0	0	0	20	0	0	30	0	90
736	Not disclosed	1	1	13.6	0	0	0	0	0	0	0	0	0	0	0	0	13	30	11	9	100	0.7	105	139	3.8	34.3	11.7	30.7	34.3	90	412	3.82	5.7	0	0	0	8.75	0	0	30	0	90
737	Not disclosed	1	1	13.6	0	0	0	0	0	0	0	0	0	0	0	0	14	25	11	9.9	99	0.7	90	138	6.4	35.2	10.8	26	30.7	85	696	4.16	9.4	0	0	0	33.0833	0	0	30	0	90
738	Not disclosed	0	1	13.6	0	0	0	1	0	0	0	0	0	0	0	0	14	26	15	9.1	100	1.1	92	136	4.2	35.6	11.9	29.8	33.4	89	217	3.99	13.6	0	0	0	3.95833	0	0	30	0	90
739	Not disclosed	1	1	13.6	0	0	1	1	0	0	0	0	1	0	0	1	16	28	26	9.3	98	1.8	84	137	5	34.6	12.6	29.3	36.4	81	395	4.29	12.2	0	0	0	9.91667	0	0	30	0	90
740	Not disclosed	0	1	13.6	0	1	0	0	0	0	0	0	0	0	1	0	14	26	38	6.8	101	0.8	74	139	3	36.7	12.5	31.5	34.1	92	67	3.97	8.8	0	0	1	13.25	0	0	30	0	90
741	Not disclosed	1	1	13.6	0	1	0	1	1	0	0	0	1	0	0	1	13	28	31	7.7	93	1.4	229	130	4.2	33.4	11.6	30.3	34.9	87	236	3.84	9.8	0	0	1	50.5417	1	0	30	1	50.0833
742	Not disclosed	1	1	13.6	0	0	0	0	0	0	0	0	0	0	0	0	13	28	17	8.2	99	0.6	113	136	3.9	39.1	13.2	31.4	33.8	93	240	4.21	12.7	0	0	0	8.70833	0	0	30	0	90
743	Not disclosed	0	1	13.6	0	0	1	0	0	0	0	0	0	0	0	1	14	25	26	8.4	89	1.8	330	125	4.6	27.5	10.4	34	36.8	90	184	3.06	8.1	0	0	0	5.70833	0	0	30	0	90
744	Not disclosed	1	0	13.6	0	0	1	1	0	0	0	0	0	0	0	1	14	25	24	9.1	103	0.7	206	138	4.2	38.8	13.3	27.2	34.3	80	387	4.88	13.5	0	0	0	7	0	0	30	0	90
745	Not disclosed	1	1	13.6	0	0	0	0	0	0	0	0	0	0	0	0	13	27	12	9.1	97	0.8	179	133	3.9	37.7	12.6	29.8	33.5	89	527	4.24	5.9	0	0	0	3.83333	0	0	30	0	90
746	Not disclosed	1	1	13.6	0	0	0	0	0	0	0	0	0	0	1	0	11	22	6	8.2	107	0.5	124	136	4	36	12	35.65	33.3	107.5	127	3.32	5	0	0	0	6.41667	0	0	30	0	90
747	Not disclosed	1	1	13.6	0	0	0	0	0	0	0	0	0	0	0	0	17	27	15	8.6	96	0.6	159	135	4.6	42	13.8	26.8	32.9	81	583	5.17	21	0	0	0	11.6667	0	0	30	0	90
748	Not disclosed	0	1	13.6	0	0	0	0	0	0	0	0	0	0	0	0	12	27	16	8.1	103	0.8	144	138	3.8	29.7	9.7	30.7	32.8	94	91	3.17	3.7	0	0	1	14	0	0	30	0	90
749	Not disclosed	1	1	13.6	0	0	0	0	0	0	0	0	1	0	0	1	19	23	29	10.4	91	1.7	357	128	4.7	29.2	10.1	31.7	34.5	92	251	3.18	10.5	0	0	0	2.20833	0	0	30	0	90
750	Not disclosed	0	1	13.6	0	0	1	1	0	0	0	0	0	0	0	1	14	27	23	9.4	105	0.8	57	142	4	39.9	13.5	30.8	33.8	91	295	4.37	10.4	0	0	0	10.875	0	0	30	0	90
751	Not disclosed	0	1	13.6	0	0	0	0	0	0	0	1	0	0	0	0	17	26	14	9.3	99	0.8	90	138	4	41	13.8	27.5	33.7	82	245	5.02	10.3	0	0	0	6.29167	0	0	30	0	90
752	Not disclosed	0	1	13.6	0	0	1	0	0	0	0	0	1	0	0	1	11	30	33	8.6	106	1.6	57	142	5.1	36.9	12.3	28	33.4	84	188	4.41	6.4	0	0	0	5.66667	0	0	30	0	90
753	Not disclosed	0	1	13.7	0	0	0	0	0	0	0	0	0	0	0	1	10	24	38	8	111	2.3	143	140	5.4	35.6	12.3	27.4	34.6	79	197	4.51	5	0	0	0	5.54167	0	0	30	0	90
754	Not disclosed	1	1	13.7	0	0	0	0	0	0	0	0	0	0	1	0	13	25	15	8.2	99	0.9	98	133	4.3	39.6	12.7	27.5	31.9	86	191	4.6	3.5	0	0	0	10.5417	0	0	30	0	90
755	Not disclosed	0	1	13.7	0	0	0	0	0	0	0	0	0	0	0	1	15	25	13	9	102	0.8	196	138	3.7	42	14.2	30.5	33.9	90	202	4.67	5.8	0	0	0	6.5	0	0	30	0	90
756	Not disclosed	0	1	13.7	0	0	0	0	0	0	0	0	0	0	0	0	13	25	10	9.6	107	0.8	98	141	4.4	41.1	14.6	32.9	35.4	93	250	4.43	13.1	0	0	0	7.66667	0	0	30	0	90
757	Not disclosed	0	1	13.7	0	0	0	0	0	0	0	0	0	0	0	0	15	27	13	9	100	1.1	94	137	4.5	44.2	15.4	32.7	34.8	94	368	4.7	10.8	0	0	0	1.875	0	0	30	0	90
758	Not disclosed	0	1	13.7	0	0	1	0	0	0	0	0	0	0	0	1	12	28	14	9.3	100	0.9	158	136	4	39.6	14.1	29.6	35.6	83	284	4.77	12.9	0	0	0	9.16667	0	0	30	0	90
759	Not disclosed	0	1	13.7	0	0	0	0	0	0	0	0	0	0	0	1	13	30	19	8.8	98	1.1	123	136	4.5	29.5	10	28.8	34	85	389	3.49	12.3	0	0	0	6.91667	0	0	30	0	90
760	Not disclosed	0	1	13.7	0	0	0	0	0	0	0	0	0	0	0	0	13	26	11	8.9	96	0.5	89	135	4.4	30.9	9.8	26.6	31.7	84	297	3.69	10.8	0	0	0	4.54167	0	0	30	0	90
761	Not disclosed	1	1	13.7	0	0	0	0	0	0	0	0	0	0	0	0	16	20	10	9.2	101	0.6	84	137	5.5	37.8	12.7	28.7	33.6	85	364	4.43	11	0	0	0	11.7917	0	0	30	0	90
762	Not disclosed	0	1	13.7	0	0	0	0	0	0	0	0	0	0	1	0	14	24	12	8.4	104	0.8	151	139	3.3	36.6	12.1	32.9	33	100	140	3.68	4	0	0	0	6.125	0	0	30	0	90
763	Not disclosed	0	0	13.7	1	0	0	0	0	0	0	0	1	0	0	1	17	25	20	8.9	103	1.5	279	140	4.9	41.5	13	28.7	31.2	92	380	4.52	10	0	0	0	6.16667	0	0	30	0	90
764	Not disclosed	0	1	13.7	0	0	1	0	0	0	0	0	0	0	0	1	15	27	26	9.4	98	1.3	162	135	5.3	36.8	12.5	26.2	33.9	77	436	4.76	9.6	0	0	0	4.75	0	0	30	0	90
765	Not disclosed	1	0	13.7	0	0	1	0	1	1	0	0	0	0	0	0	15	27	17	10	101	0.8	102	139	4.4	35.8	11.4	29	31.8	91	386	3.92	7.6	0	0	0	13.1667	0	0	30	0	90
766	Not disclosed	0	0	13.7	0	0	0	1	0	0	1	1	0	0	0	0	12	27	47	8.4	108	0.9	107	143	4	36.1	12.3	32.5	34	96	131	3.78	13.9	0	0	0	25.0833	0	0	30	1	69.25
767	Not disclosed	0	1	13.7	0	0	1	0	0	0	0	0	0	0	0	1	12	29	23	9.1	100	1.2	223	136	4.8	37.6	13.3	31.4	35.3	89	299	4.23	9.1	0	0	0	9.16667	0	0	30	0	90
768	Not disclosed	0	1	13.7	1	1	1	0	1	0	0	0	1	0	0	1	10	28	28	8.4	106	1.3	211	140	3.9	30.5	10.4	32.2	34	95	119	3.22	10	0	0	0	2.54167	0	0	30	0	90
769	Not disclosed	0	1	13.7	0	0	0	0	0	0	0	0	0	0	0	1	18	24	11	9.2	94	1	448	132	4.2	44.9	14.2	30.6	31.6	97	93	4.63	6.2	0	0	0	6.66667	0	0	30	0	90
770	Not disclosed	1	1	13.7	0	1	0	0	0	0	0	0	1	0	0	0	25	24	15	8.6	98	0.8	131	139	3.9	40.3	13.9	33.8	34.6	98	323	4.12	7.5	0	0	0	4.20833	0	0	30	0	90
771	Not disclosed	1	1	13.7	0	0	1	0	0	0	0	0	0	0	0	0	14	28	16	9.7	102	1.1	97	140	4	39.9	13	29.1	32.6	89	219	4.48	5.8	0	0	0	14.625	0	0	30	0	90
772	Not disclosed	1	0	13.7	0	0	0	0	0	0	0	0	0	0	0	1	18	24	6	9	101	0.5	209	140	3.1	37.5	12.4	27.9	33.2	84	735	4.46	12.3	0	0	0	11.2917	0	0	30	0	90
773	Not disclosed	0	1	13.7	0	0	0	0	0	0	0	0	0	0	0	0	18	25	12	8.2	96	0.9	107	134	4.9	39.8	13.7	28.6	34.5	83	520	4.8	21	0	0	0	11.125	0	0	30	0	90
774	Not disclosed	0	1	13.7	0	0	1	0	0	0	0	0	1	0	0	1	19	21	41	9.6	108	1.5	237	143	5.2	38.7	13.5	30.5	34.9	87	146	4.43	7	0	0	0	11.25	0	0	30	0	90
775	Not disclosed	1	1	13.7	0	1	0	0	1	0	0	0	1	0	0	0	20	23	32	8.8	100	1.7	103	139	4.2	39.7	13.6	30.4	34.2	89	289	4.47	12.2	0	0	0	28.7917	0	0	30	0	90
776	Not disclosed	0	1	13.7	0	0	0	0	0	0	0	0	0	0	0	0	17	22	9	9.2	103	1.1	95	138	4.2	39.7	13.9	30.4	35.1	87	384	4.58	14.3	0	0	0	5.91667	0	0	30	0	90
777	Not disclosed	0	1	13.7	0	0	0	0	0	0	0	0	0	0	0	1	13	30	25	9.6	95	0.9	236	138	5.1	40.8	14.6	33.2	35.8	93	269	4.4	10	0	0	0	4.33333	0	0	30	0	90
778	Not disclosed	0	0	13.7	0	0	0	0	0	0	0	0	0	0	1	0	12	25	14	9.5	105	1.1	78	138	4.3	44.9	14.8	29.9	33	90	412	4.97	11	0	0	1	10.9167	0	0	30	0	90
779	Not disclosed	1	1	13.7	0	0	0	0	0	0	0	0	0	0	0	0	20	25	62	8.7	105	1.4	79	145	4.8	29.1	10.3	33.2	35.5	93	200	3.11	4	0	0	0	7.125	0	0	30	0	90
780	Not disclosed	0	1	13.7	0	0	0	0	0	0	0	0	1	0	0	1	20	25	23	9.8	94	1.5	147	135	4.1	40.3	14.1	33.3	35	95	204	4.24	10	0	0	1	6.04167	0	0	30	0	90
781	Not disclosed	0	0	13.7	0	0	0	0	0	0	0	0	1	1	0	0	17	31	24	9.6	95	2.2	96	139	3.5	41.5	14.5	31.3	34.8	90	166	4.63	4.5	0	0	0	20.75	0	0	30	1	51
782	Not disclosed	0	1	13.7	0	0	0	0	1	0	0	0	0	0	0	1	25	22	19	9.4	95	1.2	133	137	4.5	39.3	13.2	29.7	33.6	88	365	4.45	9.6	0	0	0	9.04167	0	0	30	0	90
783	Not disclosed	1	0	13.7	0	0	0	0	0	0	0	0	0	0	0	1	15	29	12	10.6	103	0.7	83	143	3.9	39.8	13.1	28.8	33.1	87	316	4.56	10	0	0	0	17.9167	0	0	30	0	90
784	Not disclosed	0	1	13.7	0	0	1	0	0	0	0	0	0	0	0	0	14	25	17	8.3	94	0.7	162	133	4.4	34.2	11.4	31.2	33.3	94	317	3.65	14.3	0	0	0	12	0	0	30	0	90
785	Not disclosed	0	1	13.7	0	1	1	0	0	0	0	0	1	0	0	1	19	24	41	8.9	104	1.6	118	143	4	37.2	12.5	31.4	33.5	94	200	3.98	5.4	0	0	0	5.91667	0	0	30	1	47.2083
786	Not disclosed	1	0	13.7	0	0	0	0	0	0	0	0	0	0	0	1	21	19	21	8.8	100	1	231	136	3.7	32	10.2	27.6	31.9	87	563	3.69	14.4	0	0	0	17.4583	0	0	30	0	90
787	Not disclosed	0	1	13.7	0	0	0	0	0	0	0	0	0	0	0	1	13	25	27	8.5	96	1.3	413	130	4	34.5	11.4	28.3	33	86	304	4.02	7.4	0	0	0	7.875	0	0	30	0	90
788	Not disclosed	1	0	13.7	0	0	1	0	0	0	0	0	0	0	1	1	17	24	38	8.2	100	1.4	296	135	5.5	34.4	11	27.1	32.1	84	388	4.08	12	0	0	0	13.7917	0	0	30	0	90
789	Not disclosed	0	0	13.7	1	1	1	0	0	0	0	0	0	0	0	1	15	28	26	9.6	97	1	137	136	4.4	36	12.3	32.2	34	95	164	3.8	6.2	0	0	0	7.04167	0	0	30	0	90
790	Not disclosed	0	1	13.7	0	0	0	0	0	0	0	1	1	0	0	0	15	21	36	7.9	107	3.1	114	139	3.9	40.1	13.1	30	32.8	92	216	4.38	15.5	0	1	0	7.79167	0	0	30	0	90
791	Not disclosed	1	1	13.7	0	0	0	0	0	0	0	0	0	0	1	0	12	26	6	8.5	108	0.6	92	142	3.7	29.5	9.1	26.5	30.8	86	254	3.44	10.1	0	0	0	8.66667	0	0	30	0	90
792	Not disclosed	0	1	13.7	0	1	0	0	0	0	0	0	0	0	0	1	13	26	8	8.6	98	0.8	95	133	4.2	30.4	10.3	31.1	33.9	92	593	3.3	9.7	0	0	0	6.875	0	0	30	0	90
793	Not disclosed	0	0	13.7	0	0	0	0	1	0	0	0	0	0	1	0	15	26	27	9	96	1.6	84	133	4.2	35.4	12.7	32.8	35.9	91	78	3.87	14.6	0	0	0	9.79167	0	0	30	0	90
794	Not disclosed	0	1	13.7	0	0	1	0	0	0	0	0	1	0	0	1	13	26	31	9.6	103	1.4	194	142	5.5	37.6	12.1	31.4	32.2	98	291	3.85	9.1	0	0	0	14.875	0	0	30	0	90
795	Not disclosed	0	0	13.7	0	0	0	0	0	0	0	0	0	0	0	1	13	29	25	9.4	102	1.4	136	139	4.7	32.4	10.7	25.7	33.1	78	433	4.18	9	0	0	0	3.125	0	0	30	0	90
796	Not disclosed	1	0	13.7	1	1	0	1	1	0	0	0	0	0	0	1	17	26	18	8.9	103	0.9	197	141	4.7	35.5	11.6	27.2	32.8	83	268	4.27	11.4	0	0	0	7	0	0	30	0	90
797	Not disclosed	1	0	13.7	0	0	0	0	0	0	0	0	0	0	0	0	10	26	10	9.1	108	0.8	110	140	3.9	40.4	12.7	28.4	31.4	90	225	4.47	8.1	0	0	0	4.04167	0	0	30	0	90
798	Not disclosed	0	0	13.7	0	0	0	0	0	0	0	0	0	0	0	1	17	28	19	8.5	102	0.8	110	142	4.6	40.9	14.1	30	34.5	87	258	4.7	10.8	0	0	0	3.16667	0	0	30	0	90
799	Not disclosed	0	0	13.7	0	0	0	0	0	0	0	0	1	0	1	0	15	27	14	9.5	101	1.4	84	139	4.1	43.3	14.6	30.9	33.7	92	250	4.73	7.6	0	0	0	1.25	0	0	30	0	90
800	Not disclosed	0	0	13.7	0	0	0	0	0	0	0	0	0	0	0	0	16	26	14	9.9	103	0.9	80	141	4.1	45.4	15.4	31.7	33.9	93	207	4.87	10.2	0	0	0	3.95833	0	0	30	0	90
801	Not disclosed	0	1	13.7	0	0	0	0	0	0	0	0	0	0	0	1	18	22	12	9.3	95	0.7	130	131	3.7	45.3	14.9	30.3	33	92	251	4.93	8.9	0	0	0	3.70833	0	0	30	0	90
802	Not disclosed	0	1	13.7	0	0	0	0	0	0	0	0	0	0	0	0	14	28	9	9.7	96	1	126	134	3.8	35.4	12.2	34.3	34.4	100	307	3.55	8.3	0	0	0	3.625	0	0	30	0	90
803	Not disclosed	1	1	13.7	0	0	0	0	1	0	0	0	0	0	0	0	18	22	10	9.4	99	0.9	67	139	6.4	38.5	12.6	33.8	32.7	103	296	3.73	7.3	0	0	0	12.0417	0	0	30	0	90
804	Not disclosed	1	1	13.7	1	0	1	0	1	0	0	0	1	1	0	0	16	23	28	9.3	107	1.4	145	142	4.1	35	11.8	30.2	33.6	90	238	3.9	11.7	0	0	0	5.5	0	0	30	0	90
805	Not disclosed	1	1	13.7	0	0	0	0	0	0	0	0	0	0	0	0	18	25	11	8.2	98	0.7	88	137	4.4	32.7	10.7	32.1	32.8	98	565	3.35	11.4	0	0	0	5.95833	0	0	30	0	90
806	Not disclosed	1	1	13.7	0	0	1	0	0	0	0	0	0	0	0	1	13	29	32	10	105	0.9	117	142	4.6	30.3	10.2	29.5	33.8	88	275	3.46	9.6	0	0	0	9.08333	0	0	30	0	90
807	Not disclosed	0	1	13.7	0	0	0	0	0	0	0	0	0	0	0	0	18	28	22	8.5	101	1.4	115	143	3.6	40.8	14.3	31.8	35	91	232	4.49	6.6	0	0	0	1.79167	0	0	30	0	90
808	Not disclosed	0	0	13.7	0	0	0	0	0	0	0	0	0	0	0	0	19	23	9	8.7	100	1.1	113	138	3.7	34.6	11.4	26.9	32.9	82	319	4.24	13	0	0	0	35.5833	0	0	30	0	90
809	Not disclosed	1	0	13.7	0	0	0	1	0	0	0	0	0	0	0	0	19	28	25	9.4	98	1.1	144	141	3.9	48.3	15.6	29.9	30.6	98	166	5.21	16	0	0	0	108.833	0	0	30	0	90
810	Not disclosed	0	1	13.7	0	0	0	0	0	0	0	0	0	0	0	1	12	25	16	8.4	98	1.3	117	135	5	37.5	12	28.9	32	90	150	4.15	8.8	0	0	0	9.91667	0	0	30	0	90
811	Not disclosed	1	1	13.7	0	0	1	0	0	0	0	0	1	0	0	1	18	17	62	9.6	105	2.9	194	135	4.9	34.8	11.6	31	33.3	93	430	3.73	14.9	0	0	0	2.95833	0	0	30	0	90
812	Not disclosed	0	1	13.7	0	0	0	0	0	0	0	0	0	0	0	1	16	28	10	9.5	98	0.8	202	138	3.7	32.9	11.4	29.2	34.8	84	300	3.92	11.1	0	0	0	3.04167	0	0	30	0	90
813	Not disclosed	0	1	13.7	0	0	0	0	0	0	0	0	0	0	0	0	12	29	26	9.2	94	0.9	182	131	4.1	35.4	11.9	31.8	33.5	95	335	3.74	4.9	0	0	0	29.75	0	0	30	0	90
814	Not disclosed	0	1	13.7	0	1	1	0	0	0	0	0	1	0	0	1	16	25	25	10.3	95	1	203	131	4.7	31.4	11.5	31	36.5	85	183	3.69	6.1	0	0	0	8.83333	0	0	30	0	90
815	Not disclosed	0	1	13.7	0	0	0	0	0	0	0	0	0	0	0	1	13	30	14	8.6	100	0.9	221	139	4.3	40.2	13.6	28.6	33.8	85	209	4.75	11.8	0	0	0	14.0417	0	0	30	0	90
816	Not disclosed	0	0	13.7	0	0	0	0	1	0	0	0	0	0	0	0	19	19	15	8.1	104	0.9	130	138	4.3	39.9	13.9	28.6	34.8	82	332	4.85	14.6	0	0	0	33.2083	0	0	30	0	90
817	Not disclosed	0	0	13.7	0	0	1	0	0	0	0	0	0	0	0	0	27	18	82	9.5	90	4.3	80	132	6.8	42.9	14	32.6	32.7	100	304	4.29	5.8	0	1	0	9.91667	0	0	30	0	90
818	Not disclosed	0	1	13.7	0	0	0	0	0	0	0	0	0	0	0	0	15	25	12	8.8	99	1	93	135	4.3	41.8	13.5	25.7	32.3	80	234	5.24	8.2	0	0	0	4.75	0	0	30	0	90
819	Not disclosed	0	1	13.7	0	0	1	0	0	0	0	0	0	0	0	1	17	28	23	8.9	99	1	226	139	4.6	37.2	12.4	30.8	33.3	93	421	4.02	9.9	0	0	0	2.125	0	0	30	0	90
820	Not disclosed	1	1	13.7	1	1	0	0	1	0	0	0	0	1	0	1	14	32	23	8.6	98	1.3	190	140	4.3	40.5	13.6	35.2	33.6	105	127	3.86	4.6	0	0	1	6.54167	1	1	6.16667	1	6.16667
821	Not disclosed	0	1	13.7	0	0	0	1	0	0	0	0	1	0	0	1	19	28	91	10.6	96	5	167	139	4	29.2	9.5	29.7	32.4	92	140	3.2	7.3	0	0	0	13.875	0	0	30	0	90
822	Not disclosed	1	1	13.7	0	0	0	0	0	0	0	0	0	0	1	0	10	28	18	10.1	100	1	118	144	4.1	40.3	13.8	30.9	34.2	90	367	4.46	9.6	0	0	0	2.875	0	0	30	0	90
823	Not disclosed	0	1	13.7	0	0	0	0	0	0	0	0	0	0	0	0	11	25	14	8.9	106	0.9	100	138	3.9	37.7	13.3	31.2	35.2	89	341	4.26	16.1	0	0	0	3	0	0	30	0	90
824	Not disclosed	0	1	13.7	0	0	1	0	0	0	0	1	0	0	0	0	19	21	9	7.6	93	0.7	83	128	4.8	39.5	12.4	30.3	31.4	97	616	4.09	14.7	0	0	0	12.75	0	0	30	0	90
825	Not disclosed	1	1	13.7	0	0	0	0	0	0	0	0	0	0	0	0	16	28	22	9.7	98	1.6	89	139	3.1	42.6	14	28.7	32.8	88	173	4.87	5.5	0	0	0	4.875	0	0	30	0	90
826	Not disclosed	1	1	13.7	0	0	0	0	0	0	0	0	0	0	0	0	16	21	14	8.5	100	0.7	119	133	3.6	40.1	13.7	34	34.1	100	149	4.02	8.6	0	1	0	16.625	0	0	30	0	90
827	Not disclosed	0	1	13.7	0	0	0	0	0	0	0	0	0	0	0	0	18	29	15	9	97	1.1	133	139	4.8	39.1	12.9	34.2	33	104	333	3.78	9.8	0	0	0	5.66667	0	0	30	0	90
828	Not disclosed	0	1	13.7	0	0	0	0	0	0	0	0	0	0	1	0	13	26	17	8.8	101	0.7	149	135	4.6	38.1	13.4	30.5	35	87	209	4.37	10.8	0	0	0	7.875	0	0	30	0	90
829	Not disclosed	0	1	13.7	0	0	0	0	0	0	0	1	0	1	0	0	14	21	23	8.1	111	0.6	97	146	3.9	27.5	8.8	32	32	100	209	2.75	9.1	0	0	0	19.8333	0	0	30	0	90
830	Not disclosed	0	1	13.7	0	1	0	0	1	0	0	0	0	0	0	0	15	24	34	7.9	113	1.1	96	146	3.4	29.3	10	28.9	34.3	84	167	3.46	20.9	1	1	1	7.91667	1	1	7.16667	1	7.16667
831	Not disclosed	0	0	13.7	0	0	0	0	0	0	0	1	0	0	0	0	14	25	12	8.8	104	1	86	140	3.4	42.3	15.5	29.9	36.7	82	256	5.19	5.1	0	0	0	5.83333	0	0	30	0	90
832	Not disclosed	0	1	13.7	0	0	0	0	0	0	0	0	0	0	0	0	27	20	27	7.3	93	1.5	200	134	6.3	44.7	15.9	31	35.6	87	223	5.13	18.5	0	0	1	13.0833	0	0	30	0	90
833	Not disclosed	1	1	13.7	0	0	1	0	0	0	0	0	0	0	0	1	17	26	36	8.8	101	2.7	174	139	4.7	35.9	11.4	31	31.9	97	297	3.69	9.1	0	0	0	1.95833	0	0	30	0	90
834	Not disclosed	1	1	13.7	0	0	0	0	0	0	0	0	0	0	0	0	13	28	16	8.6	99	0.7	102	136	3.7	41.1	13.5	30.2	33	92	251	4.49	10.5	0	0	0	4.125	0	0	30	0	90
835	Not disclosed	1	0	13.7	0	0	0	0	0	0	0	0	0	0	0	1	14	24	15	8.9	104	1	63	142	3.8	36.1	11.5	27.3	31.9	86	297	4.21	12.1	0	0	0	2.79167	0	0	30	0	90
836	Not disclosed	0	1	13.8	0	0	0	0	1	0	0	0	0	0	0	0	20	23	15	8.4	97	0.9	126	140	4.5	46.5	16.4	31.7	35.9	88	195	5.27	9	0	0	1	7.91667	0	0	30	0	90
837	Not disclosed	1	1	13.8	0	0	0	0	0	0	0	0	0	0	0	0	13	29	28	9.2	103	1.2	101	140	4.9	39.8	13.5	30.6	33.8	90	267	4.4	5.7	0	0	1	5.83333	0	0	30	0	90
838	Not disclosed	1	1	13.8	0	1	1	0	0	0	0	0	1	0	0	1	15	30	67	9.7	96	2.3	246	135	5.6	34.5	11.2	27.4	32.4	85	440	4.07	12.1	0	0	0	7	0	0	30	0	90
839	Not disclosed	1	0	13.8	1	0	1	0	0	0	0	0	1	0	0	1	21	20	36	8.5	103	7.6	244	139	4.9	35.2	11.3	31.4	32.1	98	187	3.6	13	1	0	0	17.9167	1	1	17.9167	1	17.9167
840	Not disclosed	0	1	13.8	0	0	1	1	0	0	0	0	0	0	0	1	14	25	18	9.3	103	1	166	138	3.8	37.4	12.9	28.6	34.5	83	383	4.51	8.4	0	0	0	8.08333	0	0	30	0	90
841	Not disclosed	0	1	13.8	0	0	0	1	0	0	0	0	0	0	0	1	15	19	57	7.9	105	1.6	81	135	3.9	27.4	9	29	32.9	88	181	3.11	8.4	0	0	0	2	0	0	30	0	90
842	Not disclosed	1	0	13.8	0	0	0	0	0	0	0	0	0	0	0	0	15	25	10	8.5	104	0.6	111	140	3.7	39.7	12.8	28	32.2	87	284	4.56	10.4	0	0	0	9.08333	0	0	30	0	90
843	Not disclosed	0	1	13.8	0	1	1	0	1	0	0	0	0	0	0	0	14	26	23	9.5	97	1	104	137	4.2	40.7	14.1	31.4	34.6	91	350	4.49	8.4	0	0	1	5.125	0	0	30	0	90
844	Not disclosed	0	1	13.8	0	0	1	1	1	0	0	0	0	0	0	1	16	23	29	8.3	107	1.4	289	141	5.1	36.7	12.5	31.2	34	92	205	4.01	9.9	0	0	1	6.33333	0	0	30	0	90
845	Not disclosed	0	1	13.8	0	0	0	0	0	0	0	0	0	0	0	1	13	27	22	9.3	95	1.2	368	135	4.7	33.9	11.4	28	33.6	83	282	4.07	12.5	0	0	0	5.04167	0	0	30	0	90
846	Not disclosed	1	0	13.8	0	1	1	0	1	0	0	0	0	0	0	1	11	32	19	9	94	0.9	93	134	3.1	33.8	10.6	27.8	31.3	89	332	3.81	12.2	0	0	0	7.66667	0	0	30	0	90
847	Not disclosed	0	1	13.8	0	0	1	0	0	0	0	0	0	0	0	1	15	26	19	9.1	98	1.2	94	135	3.8	34.5	11.7	31	34	91	350	3.77	9.9	0	0	0	3.83333	0	0	30	0	90
848	Not disclosed	0	1	13.8	0	0	1	0	0	0	0	0	0	0	0	1	15	24	25	8.7	102	1.3	158	136	4.8	37.4	13.4	29.6	35.7	83	227	4.51	7.5	0	0	0	8.75	0	0	30	0	90
849	Not disclosed	0	1	13.8	0	0	0	0	0	0	0	0	0	0	1	1	14	27	21	9.4	100	0.9	353	136	5.2	42.9	13.8	29.4	32	92	324	4.68	6.1	0	0	0	6.75	0	0	30	0	90
850	Not disclosed	0	0	13.8	0	0	0	0	0	0	0	0	1	0	0	1	17	18	24	8.2	100	2.2	158	135	4.2	25.6	8.3	27.4	32.4	85	483	3.03	24.2	0	0	0	12.375	0	0	30	0	90
851	Not disclosed	0	1	13.8	0	0	0	0	1	0	0	1	0	0	0	0	15	26	18	9.4	97	1.2	169	134	3.8	42.1	15.5	31.4	36.8	85	202	4.95	10.4	0	0	0	9.66667	0	0	30	0	90
852	Not disclosed	0	1	13.8	0	0	0	0	0	0	0	0	1	0	0	1	16	22	23	8.8	109	1.2	113	142	4.7	35.2	11.7	31.1	33.2	94	367	3.76	9.3	0	0	0	7.125	0	0	30	0	90
853	Not disclosed	1	1	13.8	0	0	0	0	0	0	0	0	0	0	0	1	15	24	32	9.4	108	1.1	185	142	4.5	34	11.6	28.3	34.2	83	348	4.12	6.2	0	0	0	6.79167	0	0	30	0	90
854	Not disclosed	1	1	13.8	0	0	1	0	0	0	0	0	0	0	0	1	16	24	17	8.8	101	0.7	229	137	4.4	39	12.9	30.7	32.9	93	449	4.19	12.3	0	0	0	6.16667	0	0	30	0	90
855	Not disclosed	0	0	13.8	0	0	1	0	0	0	0	0	1	0	0	1	14	26	19	8.2	96	1.9	192	136	4.5	33.5	11.2	27.8	33.4	83	338	4.03	15	0	0	0	1.70833	0	0	30	0	90
856	Not disclosed	0	0	13.8	0	0	0	0	0	0	0	0	0	0	0	1	18	25	17	10.3	100	1	157	138	4.7	43.4	13.8	26.5	31.8	83	374	5.21	9.1	0	0	0	6.04167	0	0	30	0	90
857	Not disclosed	1	1	13.8	1	1	0	0	0	0	0	0	0	0	1	1	18	20	33	8	92	1.7	320	130	4.6	28.1	9.3	29.6	33.1	90	245	3.14	7.5	0	0	0	5.125	0	0	30	0	90
858	Not disclosed	1	0	13.8	0	1	0	0	0	0	0	0	1	0	0	1	12	27	8	8.6	101	0.8	299	136	3.7	38.8	13.1	28.2	33.7	84	272	4.63	4.8	0	0	0	8.75	0	0	30	0	90
859	Not disclosed	1	0	13.8	0	0	0	0	0	0	0	0	0	0	0	1	18	25	25	8.8	99	1.5	204	139	3.2	27.4	9.6	33.5	34.9	96	192	2.86	10.2	0	0	0	5	0	0	30	0	90
860	Not disclosed	1	1	13.8	1	0	1	0	0	0	0	0	0	0	0	1	17	23	31	8.4	96	1.7	131	130	5.6	26.5	8.8	28.6	33.4	86	245	3.09	13	0	0	0	12.875	0	0	30	0	90
861	Not disclosed	0	1	13.8	0	1	0	0	0	0	0	0	0	0	0	1	21	28	33	8.4	92	1	165	141	3.5	34.9	11.7	31.5	33.5	94	113	3.71	5.4	0	0	0	9	0	0	30	0	90
862	Not disclosed	0	1	13.8	0	0	0	0	0	0	0	0	0	0	0	1	18	23	30	8.9	95	1.1	245	136	5.3	41	12.8	28.6	31.2	92	217	4.47	5.8	0	0	0	4.91667	0	0	30	0	90
863	Not disclosed	0	1	13.8	0	0	0	0	0	0	0	0	0	0	0	0	15	27	11	8.9	97	0.7	130	135	3.8	37.2	12.4	28.6	33.3	86	133	4.34	9.6	0	0	0	3.70833	0	0	30	0	90
864	Not disclosed	0	1	13.8	0	0	0	0	0	0	0	0	1	0	0	1	15	22	44	8.6	103	1.7	69	136	4.3	30.2	10.4	27.3	34.6	79	295	3.82	9.5	0	0	0	5.41667	0	0	30	0	90
865	Not disclosed	0	1	13.8	1	0	0	0	0	0	0	0	0	0	0	1	14	26	26	7.5	103	1.3	239	138	4.8	31.9	10.3	30	32.5	92	140	3.45	7.8	0	0	0	8.91667	0	0	30	0	90
866	Not disclosed	0	1	13.8	0	0	0	0	1	0	0	0	0	0	0	0	11	28	15	9.1	103	0.8	104	138	4.1	48.3	16.4	31.7	33.8	94	184	5.19	10.6	0	0	0	4	0	0	30	0	90
867	Not disclosed	1	0	13.8	1	0	0	0	0	0	0	0	1	0	0	1	13	24	35	9.5	106	1.7	164	139	4.4	38.4	12.9	26.7	33.5	80	158	4.83	7.7	0	1	0	10.6667	0	0	30	0	90
868	Not disclosed	0	1	13.8	0	0	1	0	0	0	0	0	0	0	0	1	15	25	15	9	98	1	195	134	4.3	33.1	11.3	30	34	88	439	3.75	15	0	0	0	10.0417	0	0	30	0	90
869	Not disclosed	0	0	13.8	0	0	0	0	0	0	0	0	0	0	0	1	17	16	14	8.6	105	1.3	512	138	6.1	41.6	13.8	30.1	33.2	91	183	4.58	7.1	0	0	1	6.25	0	0	30	0	90
870	Not disclosed	0	1	13.8	0	0	0	0	0	0	0	0	0	0	0	1	17	26	19	8.3	88	0.8	302	126	4.5	33.3	11.3	28.4	33.9	84	291	3.98	18.3	0	0	0	7.20833	0	0	30	0	90
871	Not disclosed	0	0	13.8	0	0	0	0	0	0	0	0	0	0	0	1	10	32	6	9	103	0.8	95	141	3.7	40.1	14.3	31.3	35.7	88	224	4.57	3.4	0	0	0	6.83333	0	0	30	0	90
872	Not disclosed	0	0	13.8	0	0	0	0	0	0	0	0	0	0	0	1	14	26	17	8.5	103	1.4	176	139	4	32.7	11.2	29.8	34.3	87	237	3.77	12.3	0	0	0	15.9583	0	0	30	0	90
873	Not disclosed	0	0	13.8	0	0	0	0	0	0	0	0	0	0	0	1	17	25	40	8.5	91	1.6	462	128	4.9	46.9	15.2	28.5	32.4	88	265	5.33	19	0	0	0	6.70833	0	0	30	0	90
874	Not disclosed	0	1	13.8	0	1	0	0	0	0	0	0	0	0	0	0	12	29	18	8	95	0.7	86	136	4.5	32.2	10	29.8	31.1	96	258	3.36	9.1	0	0	0	4.91667	0	0	30	0	90
875	Not disclosed	0	0	13.8	0	0	0	1	0	0	0	1	0	0	0	0	14	28	14	9.3	104	1	103	142	3.6	38.9	13.5	28.9	34.8	83	150	4.69	5.7	0	0	0	8.625	0	0	30	0	90
876	Not disclosed	0	0	13.8	0	0	1	0	0	0	0	0	1	0	0	1	16	26	16	9.2	101	0.8	234	139	4	40.5	13.3	29.9	32.8	91	230	4.44	7.6	0	0	0	10.9167	0	0	30	0	90
877	Not disclosed	1	0	13.8	0	0	0	0	0	0	0	0	0	1	0	0	15	29	13	10.1	102	0.4	101	142	3.9	37.1	13	31.6	35.1	90	256	4.12	5.1	0	0	0	3.79167	0	0	30	0	90
878	Not disclosed	0	1	13.8	0	0	0	0	0	0	0	0	0	0	0	1	19	23	14	8.2	91	0.7	203	133	4.3	41.6	13.2	26.8	31.7	84	281	4.93	14.3	0	0	0	9.79167	0	0	30	0	90
879	Not disclosed	1	0	13.8	1	1	0	0	0	0	0	0	1	0	0	1	16	26	43	9.5	107	1.7	258	146	5.9	32.1	10	30.2	31.2	97	241	3.31	14.9	0	0	0	24.7917	0	0	30	0	90
880	Not disclosed	1	0	13.8	0	1	0	0	0	0	0	0	1	0	0	1	9	14	35	7.5	113	2.1	242	137	4.8	27.5	8.9	31.2	32.4	97	93	2.85	12.4	0	0	0	43.0833	0	0	30	0	90
881	Not disclosed	1	0	13.8	0	0	0	0	0	0	0	1	0	0	0	0	15	24	12	9	105	0.6	102	141	3.1	35.5	12.3	32.6	34.6	94	306	3.77	8.4	0	0	0	5.75	0	0	30	0	90
882	Not disclosed	0	1	13.8	1	1	0	0	0	0	0	1	0	0	0	1	17	20	14	9.2	101	0.8	227	138	4.7	41.2	13.1	28.2	31.8	89	312	4.64	13	0	0	0	12.2083	0	0	30	0	90
883	Not disclosed	0	1	13.8	0	0	0	0	0	0	0	0	1	0	0	1	20	15	98	7.6	101	7.2	240	131	5.3	24	7.6	27.2	31.7	86	250	2.79	6.2	0	0	0	6.75	0	0	30	0	90
884	Not disclosed	1	0	13.8	1	0	1	0	0	1	0	0	0	0	0	1	17	26	39	9.6	101	1.4	123	139	4.8	29.5	9.6	30.4	32.4	94	379	3.14	16.3	0	0	0	11.75	0	0	30	0	90
885	Not disclosed	0	1	13.8	0	0	0	0	1	0	0	0	0	0	1	0	10	31	7	8.3	103	0.8	111	140	3.9	26.7	9.6	34.2	35.7	96	392	2.79	10.1	0	0	0	6.625	0	0	30	0	90
886	Not disclosed	0	0	13.8	0	0	0	0	0	0	0	0	1	0	0	1	17	22	21	8.2	102	1.5	90	136	4.6	35.6	12.5	31.7	35	90	292	3.94	7	0	0	0	4.04167	0	0	30	0	90
887	Not disclosed	1	0	13.8	0	0	0	0	1	0	0	0	1	0	0	1	13	28	23	8.5	103	0.8	237	140	4.2	31	10.7	29	34.3	84	261	3.67	6.8	0	0	0	13.7917	0	0	30	0	90
888	Not disclosed	0	0	13.8	0	0	0	0	0	0	0	0	0	0	0	1	14	23	15	8.3	107	0.6	304	140	4.3	37.8	12.5	30.6	33.1	93	228	4.09	13.6	0	1	0	20.9583	0	0	30	0	90
889	Not disclosed	0	0	13.8	1	1	0	1	0	0	0	0	0	0	0	1	20	26	13	9.9	103	0.8	265	144	4.6	43.3	13.9	28.4	32.1	89	235	4.89	9.1	0	0	0	4.95833	0	0	30	0	90
890	Not disclosed	0	1	13.8	1	1	0	0	0	0	0	0	0	0	0	1	9	32	18	9.2	104	0.8	218	140	4.9	40	13.6	30.8	34.1	90	302	4.43	9.4	0	0	1	8.83333	0	0	30	0	90
891	Not disclosed	1	0	13.8	0	0	0	0	1	1	0	0	0	0	1	0	14	25	10	9	103	0.8	74	138	4	40	13.3	32.4	33.2	97	216	4.11	10.9	0	0	0	2.20833	0	0	30	0	90
892	Not disclosed	0	1	13.9	0	0	0	0	0	0	0	0	1	0	0	1	13	25	17	8.3	102	1.2	90	136	3.9	28.2	9.5	29.2	33.6	87	184	3.24	8.1	0	0	0	3.79167	0	0	30	0	90
893	Not disclosed	0	1	13.9	0	0	0	0	0	0	0	0	0	0	0	1	14	29	13	9.4	99	0.8	129	142	4.6	43.8	15	34.1	34.1	100	320	4.38	9.6	0	0	0	26.8333	0	0	30	1	36.2917
894	Not disclosed	0	0	13.9	0	0	1	0	1	0	0	0	1	0	0	0	13	31	20	8.7	107	1.2	98	146	4.3	44.2	14.3	28.6	32.4	88	197	5.01	5.8	0	0	0	1.95833	0	0	30	0	90
895	Not disclosed	0	0	13.9	0	0	1	0	0	0	0	0	1	0	0	1	15	26	20	9.7	101	1.5	512	138	4.2	35.4	11	27.2	30.9	88	245	4.02	5.2	0	0	0	7.91667	0	0	30	0	90
896	Not disclosed	0	1	13.9	1	1	1	0	0	0	0	0	1	0	0	1	17	29	37	10.2	96	5.3	157	137	4.6	38.6	12.7	32.1	32.9	97	258	3.97	10.4	1	0	0	1	0	0	30	0	90
897	Not disclosed	0	1	13.9	1	0	1	0	0	0	0	0	0	1	0	0	15	26	31	9.1	101	1.2	111	137	5.1	44.1	15.5	30.9	35.1	88	268	5	7.3	0	0	0	22.9167	0	0	30	0	90
898	Not disclosed	1	1	13.9	0	0	0	0	0	0	0	0	0	0	1	0	17	30	12	9.4	96	0.8	101	139	3.8	35.2	11.8	28.7	33.5	86	361	4.11	6.7	0	0	0	6.95833	0	0	30	0	90
899	Not disclosed	1	0	13.9	0	0	0	0	1	0	0	1	0	0	0	1	21	14	10	7.6	109	0.8	406	136	4	39.2	11	26.8	29	95	498	4.1	18.1	0	1	1	30.7917	0	0	30	0	90
900	Not disclosed	1	0	13.9	0	0	0	0	0	0	0	0	1	0	0	1	16	25	24	8.3	94	1.8	469	130	4.7	32.5	11	30.3	34	89	201	3.64	12.9	0	0	0	5.83333	0	0	30	0	90
901	Not disclosed	0	1	13.9	0	1	1	0	0	0	0	0	1	0	0	1	13	28	41	9.1	101	1.9	132	137	4.7	29.9	9.9	29.3	33.1	89	340	3.37	9.2	1	0	1	20.0417	0	0	30	0	90
902	Not disclosed	0	1	13.9	0	0	0	0	1	0	0	0	1	0	0	1	10	24	25	9	101	1.9	191	135	5.4	38.6	13	29	33.7	86	265	4.49	16.9	0	0	0	9.91667	0	0	30	1	70.375
903	Not disclosed	1	1	13.9	0	1	0	0	1	0	0	0	0	0	0	1	15	25	17	6.7	104	0.9	170	139	4.8	30.3	9.4	28.4	31.2	91	400	3.33	15.6	0	0	1	7.16667	0	0	30	0	90
904	Not disclosed	1	1	13.9	0	0	0	0	0	0	0	0	0	0	1	1	15	27	8	8	100	0.5	89	138	3.7	33.3	10.9	32.6	32.7	100	211	3.34	14.1	0	0	0	5.625	0	0	30	0	90
905	Not disclosed	0	1	13.9	0	0	0	0	0	0	0	0	0	0	0	0	18	23	21	8.5	104	0.8	95	141	4.1	47.3	15.8	30.4	33.4	91	243	5.2	9.8	0	0	0	7.125	0	0	30	0	90
906	Not disclosed	0	0	13.9	0	0	0	0	0	0	0	0	1	0	0	1	14	27	24	8.9	95	1.5	501	131	4.7	35.2	12.5	30.4	35.4	86	225	4.1	7.2	0	0	0	2.95833	0	0	30	0	90
907	Not disclosed	0	1	13.9	0	0	0	0	1	0	0	0	0	0	0	0	16	24	19	9	106	0.9	89	142	4	36.5	11.4	27.5	31.2	88	239	4.14	7.5	0	0	0	4.70833	0	0	30	0	90
908	Not disclosed	0	1	13.9	0	0	0	0	0	0	0	0	0	0	0	1	15	27	23	10.4	100	0.9	111	138	4.2	48.3	16.4	29.4	35.7	82	236	5.625	6.7	0	0	0	2.5	0	0	30	0	90
909	Not disclosed	0	0	13.9	0	0	0	0	0	0	0	0	1	0	0	1	12	27	27	9.2	97	1.1	195	136	4.8	31.7	10.7	28.6	33.9	84	263	3.75	6.1	0	0	0	1.70833	0	0	30	0	90
910	Not disclosed	1	1	13.9	0	0	0	0	0	0	0	1	0	0	0	0	16	21	16	7.8	97	0.7	79	130	3.7	30.4	10.5	28.6	34.4	83	352	3.66	14.9	0	0	1	15.6667	0	0	30	0	90
911	Not disclosed	0	1	13.9	0	0	1	0	0	0	0	0	1	0	0	1	18	26	48	8.3	94	8.6	102	134	4.4	31.8	10.4	33.7	32.8	103	273	3.1	11.2	0	1	0	5.16667	0	0	30	0	90
912	Not disclosed	0	0	13.9	0	1	0	0	0	0	0	0	1	0	0	1	15	29	29	9	100	2	138	140	3.7	43.5	14	28.9	32.2	90	236	4.83	8	0	0	0	5.91667	0	0	30	0	90
913	Not disclosed	1	1	13.9	1	1	0	0	0	0	0	0	0	0	0	1	17	23	24	8.1	89	1	66	129	6.8	29.7	10	32.3	33.7	96	513	3.1	22.7	0	0	0	13.8333	0	0	30	0	90
914	Not disclosed	0	1	13.9	0	0	1	0	0	0	0	0	0	1	0	1	16	27	27	8	93	1.6	249	132	4.2	47.3	16	32.3	33.8	95	270	4.96	18.1	0	0	0	5.875	0	0	30	0	90
915	Not disclosed	0	1	13.9	0	0	0	0	0	0	0	0	1	0	0	1	11	28	24	9	104	0.9	185	139	4.2	29	10	31	34.6	90	303	3.23	10.1	0	0	0	13.375	0	0	30	0	90
916	Not disclosed	0	1	13.9	0	0	0	0	0	0	0	0	0	0	0	1	14	27	11	9.2	101	0.7	113	137	4.5	38	12.9	26.2	33.9	77	635	4.92	8.5	0	0	0	7.375	0	0	30	0	90
917	Not disclosed	0	0	13.9	0	0	1	0	0	0	0	0	1	0	0	1	21	21	26	9	99	1.1	488	137	4.1	38.3	13	32.4	34.1	95	262	4.03	10.2	0	0	0	15.375	0	0	30	0	90
918	Not disclosed	0	1	13.9	1	0	1	0	0	0	0	0	0	0	0	1	10	19	52	8.4	106	1.6	333	135	5.6	28.8	9.3	31.2	32.3	97	183	2.98	6.8	0	0	0	11.7917	0	0	30	1	72.2083
919	Not disclosed	0	1	13.9	0	0	0	0	0	0	0	0	0	0	0	0	14	30	15	9.7	96	0.6	98	136	3.7	37.3	13	28.8	34.7	83	380	4.5	10.3	0	0	0	7.5	0	0	30	0	90
920	Not disclosed	0	0	13.9	0	0	1	0	0	0	1	0	1	0	0	1	17	29	11	8.9	95	0.8	304	136	4.6	33.9	12.1	29.8	35.7	84	210	4.05	8.3	1	0	0	52.1667	0	0	30	0	90
921	Not disclosed	0	1	13.9	0	0	0	0	0	0	0	0	0	0	0	0	22	21	23	7.3	96	2	137	136	3.2	41.5	14.1	32.1	34	94	98	4.4	23.7	0	0	0	11.8333	0	0	30	0	90
922	Not disclosed	0	0	13.9	0	0	0	0	0	0	0	0	0	0	0	1	18	24	22	9.2	102	0.9	145	140	4.3	37.6	11.9	26.9	31.6	85	212	4.42	8.6	0	0	0	5.83333	0	0	30	0	90
923	Not disclosed	0	0	13.9	0	0	1	0	0	1	0	0	0	0	0	0	18	24	21	9.4	103	1	100	140	4.8	35.6	11.4	29.7	32	93	418	3.84	7.8	0	0	0	8.45833	0	0	30	0	90
924	Not disclosed	1	0	13.9	0	0	0	0	0	1	0	0	0	0	0	0	9	31	8	8.5	104	0.8	121	140	4.3	34.9	11	25.5	31.4	81	320	4.29	6.7	0	0	0	4.33333	0	0	30	0	90
925	Not disclosed	0	1	13.9	0	0	0	0	0	0	0	0	0	0	0	0	12	23	14	8.2	101	0.8	102	136	4.4	36.5	11.2	25.8	30.7	84	422	4.34	16.4	0	0	0	4.83333	0	0	30	0	90
926	Not disclosed	0	0	13.9	0	1	0	0	1	0	0	0	1	0	0	1	13	29	32	8	106	1.6	125	144	4.2	31.3	10.3	29.7	33	90	311	3.48	4.7	0	0	0	10.8333	0	0	30	0	90
927	Not disclosed	1	0	13.9	0	0	0	0	0	0	0	0	0	0	0	1	20	22	11	9.7	96	0.7	194	134	4.2	37.7	11.8	26.4	31.4	84	373	4.49	7.3	0	0	0	2.875	0	0	30	0	90
928	Not disclosed	0	1	13.9	0	0	0	0	0	0	0	0	0	0	0	1	18	23	38	9.8	101	1.6	258	137	5	40.6	12.6	27	31	87	189	4.67	7.9	0	0	0	4.45833	0	0	30	0	90
929	Not disclosed	0	1	13.9	0	0	0	0	0	0	0	0	0	0	1	0	16	21	11	9	105	0.8	127	138	4	47.6	15.2	27	31.9	85	208	5.625	5.5	0	0	0	8.08333	0	0	30	0	90
930	Not disclosed	0	1	13.9	0	1	1	0	1	0	0	0	0	0	0	0	15	26	35	8.9	98	1.6	146	135	3.5	34.9	12.8	31.7	36.6	87	273	4.02	6.8	0	0	0	1.91667	0	0	30	0	90
931	Not disclosed	0	1	13.9	0	0	0	0	0	0	0	0	0	0	0	1	14	28	25	9.2	102	1	124	140	4	34.2	11.6	29.1	34	86	289	4	6.8	0	0	0	3.75	0	0	30	0	90
932	Not disclosed	0	1	13.9	0	0	0	0	0	0	0	0	0	0	0	0	15	26	18	9.4	93	0.9	89	130	4.2	38.6	12.8	32.3	33.2	97	315	3.96	7.6	0	0	0	1.58333	0	0	30	0	90
933	Not disclosed	0	1	13.9	0	0	0	0	1	0	0	0	0	0	1	0	15	24	22	10.6	100	1.3	129	139	4.6	48.3	15.9	29.9	32.8	91	252	5.31	10.7	0	0	0	10.2917	0	1	22.5	1	22.5
934	Not disclosed	0	1	13.9	0	0	0	0	0	0	0	0	0	0	1	0	14	23	13	8.3	107	0.7	102	140	4	42.5	14.8	31.2	34.9	89	191	4.75	4.7	0	0	0	7.83333	0	0	30	0	90
935	Not disclosed	0	1	13.9	1	0	1	0	0	0	0	0	1	0	0	1	15	28	31	10.2	97	6.1	86	135	4.5	35.9	12.7	33.7	35.3	95	145	3.76	6	1	0	0	9.95833	0	0	30	1	67.3333
936	Not disclosed	1	1	13.9	0	0	0	0	0	1	0	0	0	0	0	0	12	25	10	8.5	104	0.7	111	137	4.1	35.6	12.8	31.1	36.1	86	264	4.13	9.2	0	0	0	23	0	0	30	0	90
937	Not disclosed	0	1	13.9	0	0	0	0	0	0	0	0	0	0	0	0	17	22	17	9.2	105	0.8	113	141	3.1	40.6	13.5	29.9	33.3	90	262	4.53	10.2	0	0	0	1.91667	0	0	30	0	90
938	Not disclosed	0	0	13.9	0	0	0	0	0	0	0	0	0	0	0	0	15	22	11	9.2	96	0.7	107	133	5.8	32.8	10.8	28.4	32.9	86	257	3.8	12	0	0	0	4.875	0	0	30	0	90
939	Not disclosed	1	1	13.9	0	0	1	0	1	0	0	0	0	0	0	0	12	27	13	9.3	103	0.5	106	138	4	36.6	12.3	30.2	33.6	90	224	4.07	7.8	0	0	0	13.6667	0	0	30	0	90
940	Not disclosed	1	1	13.9	0	0	0	0	0	0	0	0	0	0	0	0	11	34	30	8.3	101	0.9	87	141	5.4	34.7	11.3	34.4	32.7	105	229	3.3	7.2	0	0	0	7.54167	0	0	30	1	74.0833
941	Not disclosed	0	1	13.9	0	0	0	0	0	0	0	0	0	0	0	0	15	26	13	8.9	93	0.4	110	129	4.8	28.6	10.1	28.1	35.3	80	591	3.59	9.8	0	0	0	9.41667	0	0	30	0	90
942	Not disclosed	0	1	13.9	0	0	0	0	1	0	0	0	1	1	0	1	11	33	17	9.2	101	1.1	157	140	5.2	42.3	14	30.2	33	92	304	4.62	8.3	0	0	1	7.20833	0	0	30	0	90
943	Not disclosed	1	1	13.9	0	0	0	1	0	0	0	0	1	0	0	1	15	27	37	8.5	106	1.7	64	144	4.1	35.4	11.7	29.9	33.1	91	126	3.91	5.9	0	0	0	4.20833	0	1	5.5	1	5.5
944	Not disclosed	0	1	13.9	0	0	0	0	0	0	0	0	0	1	0	0	16	24	7	9.9	101	0.6	91	137	4	45.8	15.8	30.3	34.5	88	303	5.22	8.8	0	0	0	9.875	0	0	30	1	52.125
945	Not disclosed	1	0	13.9	0	0	1	0	0	0	0	0	0	0	0	1	13	25	24	8.7	101	1.4	204	134	4.9	29.1	9.9	28	33.8	83	420	3.52	15.6	0	0	0	31.875	0	0	30	0	90
946	Not disclosed	0	1	13.9	0	0	0	0	0	0	0	0	0	0	0	1	15	30	22	8.5	104	1	101	144	4.7	39.2	13.1	27.1	33.5	81	385	4.85	14.5	0	0	0	2.58333	0	0	30	0	90
947	Not disclosed	0	1	13.9	0	0	1	0	0	0	0	0	1	0	0	1	19	26	41	8.9	90	1.8	288	130	4.7	35.2	11.3	28.2	32.1	88	438	4.01	18.4	0	0	0	22.2083	0	0	30	0	90
948	Not disclosed	1	1	13.9	0	0	0	0	0	0	0	0	0	0	0	0	17	20	32	9.6	102	0.9	124	135	4.1	36	11.9	29.3	33	89	321	4.05	8.7	0	0	0	4.91667	0	0	30	0	90
949	Not disclosed	0	0	13.9	0	0	0	0	0	0	0	0	0	0	0	0	16	25	11	10.6	100	1	95	141	4.6	46.4	15.9	30.1	34.3	88	315	5.28	8.1	0	0	0	8.875	0	0	30	0	90
950	Not disclosed	0	1	13.9	0	0	0	0	0	0	1	0	0	0	0	0	11	29	12	9	96	0.6	99	132	4	32.3	10.2	29.5	31.7	93	445	3.47	22.9	0	0	0	1.08333	0	0	30	1	70.3333
951	Not disclosed	1	1	13.9	0	1	0	1	0	0	0	0	1	0	0	1	15	27	15	9.4	102	1	272	139	4.5	38.9	13.2	30.6	33.9	90	376	4.31	10.1	0	1	0	11.4167	0	0	30	0	90
952	Not disclosed	1	1	13.9	0	1	0	0	0	0	0	0	0	0	0	1	13	25	9	8.3	100	0.6	235	134	4.4	25.1	8.3	27.3	33.3	82	299	3.06	10	0	0	0	1.625	0	0	30	0	90
953	Not disclosed	0	1	13.9	0	0	0	0	0	0	0	0	0	0	1	0	16	25	13	9.8	101	0.6	109	138	3.6	42.1	13.9	31.4	33.1	95	236	4.44	9.2	0	0	0	5.08333	0	0	30	0	90
954	Not disclosed	0	0	13.9	0	0	0	0	0	0	0	0	0	1	0	1	13	25	10	9.1	87	0.8	115	125	4.9	30.3	9.8	28.7	32.3	89	418	3.41	7.9	0	0	0	19.2917	0	0	30	1	36.4583
955	Not disclosed	0	1	13.9	0	0	1	1	0	0	0	0	1	0	0	1	18	22	44	9.6	104	2	302	139	4.6	36.9	12.3	28.2	33.4	85	182	4.37	9.5	0	0	0	1.25	0	0	30	0	90
956	Not disclosed	1	1	13.9	1	1	0	0	0	0	0	0	1	0	0	1	14	22	24	8.7	108	1.3	76	140	4.2	33.2	11.5	34.3	34.7	99	158	3.36	8.2	0	0	0	16.875	0	0	30	0	90
957	Not disclosed	1	0	14	0	1	1	0	0	0	0	0	1	0	1	1	12	31	20	10.2	102	1	158	140	4.6	34	10.9	27.2	32	85	194	4	7.7	0	0	0	7.83333	0	0	30	0	90
958	Not disclosed	1	1	14	0	1	0	0	0	0	0	0	0	0	0	1	13	34	19	10.2	98	1	83	143	3.9	42.2	13.5	26.6	32	83	190	5.09	8.7	0	1	1	5.58333	0	0	30	0	90
959	Not disclosed	1	1	14	0	0	0	0	0	0	0	0	1	0	0	1	17	24	24	7.4	104	0.8	114	141	3.9	44.9	14.3	31.5	32	99	293	4.55	14.3	0	0	0	8.75	0	0	30	0	90
960	Not disclosed	1	0	14	0	0	0	0	0	0	0	0	0	0	0	0	16	25	16	9.4	101	0.9	91	146	3.9	41.5	14.3	35.65	34.6	103	179	4.02	3.9	0	0	0	21.9583	0	0	30	0	90
961	Not disclosed	1	1	14	1	0	0	0	0	0	0	0	0	0	0	0	15	27	18	8.4	99	1	127	137	4.2	37.7	13.5	30.8	35.7	86	100	4.37	6.7	0	0	0	19.875	0	0	30	0	90
962	Not disclosed	0	1	14	1	1	1	0	0	0	0	0	1	0	0	1	15	23	47	8.9	98	2.5	413	131	5.1	41.5	13.7	28.7	33.1	87	172	4.78	15.7	0	0	0	5.91667	0	0	30	0	90
963	Not disclosed	0	0	14	0	0	1	0	0	0	0	0	1	0	0	1	25	21	64	9.1	98	8.6	329	139	5.4	34.6	11	34.6	31.8	107.5	209	3.18	9.3	1	0	0	4.04167	0	0	30	0	90
964	Not disclosed	0	1	14	0	0	0	0	0	0	0	0	0	0	0	0	17	27	7	9.1	104	1	101	144	4	45.9	16.4	27.1	35.8	76	242	5.625	7.4	0	0	0	4	0	0	30	0	90
965	Not disclosed	0	1	14	0	1	0	0	1	0	0	0	1	0	0	1	12	30	15	9	99	0.8	402	137	3.7	40.2	13.8	34.7	34.4	101	147	3.99	6.1	0	0	0	19.875	0	0	30	0	90
966	Not disclosed	0	1	14	0	0	0	0	1	0	0	0	0	0	1	1	14	32	22	9.2	96	0.8	172	138	4.3	42.3	14.4	33	34.1	97	219	4.38	9.1	0	0	1	3.70833	0	0	30	0	90
967	Not disclosed	1	1	14	0	0	0	0	0	0	0	0	0	0	0	0	21	25	9	9.7	99	0.8	93	141	3.7	45.6	15.2	34.6	33.3	104	348	4.39	16.1	0	0	0	1.75	0	0	30	0	90
968	Not disclosed	1	1	14	0	0	0	0	0	0	0	0	0	1	1	0	13	25	6	8.7	103	0.7	166	137	3.9	44.3	14.3	34.9	32.3	107.5	101	4.11	3.6	0	0	0	10.8333	0	0	30	0	90
969	Not disclosed	0	1	14	0	1	0	0	0	0	0	0	1	0	0	1	16	25	21	9.3	103	1.8	124	140	4.1	41.4	13.7	29.6	33	90	233	4.61	12.9	0	0	0	3.20833	0	0	30	0	90
970	Not disclosed	1	0	14	0	0	1	0	0	0	0	0	0	0	0	1	15	26	23	9.4	101	0.7	187	138	4	37.1	12.1	24	32.8	73	280	5.05	11.3	0	0	0	8	0	0	30	0	90
971	Not disclosed	0	1	14	0	0	0	0	0	0	0	0	1	0	0	0	11	28	26	8.4	106	1.5	87	141	4.4	38.9	13.1	30.4	33.7	90	121	4.32	10.7	0	0	0	4.5	0	0	30	0	90
972	Not disclosed	1	1	14	0	0	0	0	0	0	0	0	0	0	0	0	18	25	6	9.2	96	0.6	89	135	3.6	36.4	12.1	34	33.4	102	406	3.57	4.1	0	0	0	9.08333	0	0	30	0	90
973	Not disclosed	0	1	14	0	1	0	0	1	0	0	0	0	0	0	1	11	31	13	8.7	99	0.8	151	137	4.4	42.4	14.4	31.1	34	91	233	4.64	7.3	0	0	0	9.16667	0	0	30	0	90
974	Not disclosed	0	1	14	1	1	1	0	1	0	0	0	0	0	0	1	13	26	17	7.7	99	0.7	192	134	4.2	37.4	13.6	32.4	36.2	89	131	4.19	8.6	0	0	0	4.75	0	0	30	0	90
975	Not disclosed	0	1	14	0	0	0	0	0	0	0	0	1	0	0	1	14	28	28	8.9	101	1.4	88	137	5.6	34	11.6	33.1	34.1	97	330	3.5	7.2	0	0	0	3.83333	0	0	30	0	90
976	Not disclosed	0	1	14	1	1	0	1	0	0	1	0	1	0	0	1	17	29	51	9	96	1.6	91	138	3.5	30.2	10	33.3	33.1	101	219	3	16.4	0	0	0	7.70833	0	0	30	0	90
977	Not disclosed	0	1	14	0	0	0	0	0	0	0	0	0	0	0	0	14	30	13	9.1	97	0.7	120	136	4.5	33.7	11.1	29.7	33	90	536	3.74	9.9	0	0	0	2.83333	0	0	30	0	90
978	Not disclosed	0	0	14	0	0	1	1	0	0	0	0	1	0	0	0	15	24	39	10.1	106	2	107	140	5.1	38.8	12.6	32.6	32.5	100	296	3.87	9.4	0	1	1	28.0833	1	1	27.5	1	27.5
979	Not disclosed	1	1	14	0	0	0	0	1	0	0	0	0	0	0	1	12	29	12	8.4	103	0.6	158	140	4	36.1	12.1	30.5	33.6	91	265	3.97	6.4	0	0	0	8.95833	0	0	30	0	90
980	Not disclosed	1	1	14	0	1	0	0	1	1	0	0	0	0	0	0	10	33	6	9.3	94	0.4	80	133	3.6	36.1	12.8	29.7	35.4	84	332	4.31	11.1	0	0	0	19.875	0	0	30	0	90
981	Not disclosed	0	1	14	0	0	0	0	1	0	0	0	0	0	0	0	14	28	14	9.9	98	1	87	135	4.5	41.2	13.6	28.4	33.1	86	468	4.8	7.8	0	0	0	12.8333	0	0	30	0	90
982	Not disclosed	0	1	14	1	1	1	0	0	0	0	0	1	0	1	1	21	20	80	8.5	103	2.9	146	139	4.5	29.9	10.7	29.3	36	81	189	3.67	9.2	0	0	0	9.91667	0	0	30	0	90
983	Not disclosed	0	0	14	0	0	0	1	0	0	0	0	0	1	0	0	19	21	20	9.4	109	0.8	104	145	3.9	41.9	14.3	32.2	34.1	95	359	4.43	10.2	0	1	0	60.25	0	0	30	0	90
984	Not disclosed	0	0	14	0	0	0	0	0	0	0	0	0	0	0	0	15	25	13	8	103	1	135	140	3.1	35.7	12.5	30.9	35.1	88	286	4.05	14.7	0	1	0	6	0	0	30	0	90
985	Not disclosed	0	0	14	0	0	0	0	0	0	0	0	0	0	0	0	12	30	14	8.8	99	1.1	99	137	4.4	41.7	13	28.8	31.3	92	284	4.52	3.4	0	0	0	1.04167	0	0	30	0	90
986	Not disclosed	0	1	14	0	0	0	1	0	0	0	0	0	0	0	0	15	22	21	7.5	98	1.1	139	129	5.5	22.7	7.4	29.4	33.6	87	348	2.52	15.7	0	0	0	15.125	0	0	30	0	90
987	Not disclosed	1	1	14	0	0	0	0	0	0	0	0	0	0	0	0	15	22	11	9.7	101	0.8	82	138	4.6	40.1	13.1	30	32.7	92	415	4.37	6.3	0	0	0	7.875	0	0	30	0	90
988	Not disclosed	0	1	14	0	1	0	0	0	0	0	0	0	0	0	0	14	25	19	8.2	101	0.9	107	136	4.1	40.7	14	30.7	34.3	90	270	4.54	9	0	0	0	8.58333	0	0	30	0	90
989	Not disclosed	0	1	14	0	1	0	0	0	0	0	0	1	0	0	1	14	26	31	10.1	107	1.4	64	142	4.5	39.7	13.8	32	34.7	92	183	4.31	8.2	0	0	0	11.625	0	0	30	0	90
990	Not disclosed	0	1	14	0	0	0	0	0	0	0	0	0	0	0	0	16	26	20	8.7	99	1.2	95	137	4	40.2	14.1	32.8	35.2	93	262	4.31	6.7	0	0	0	5.04167	0	0	30	0	90
991	Not disclosed	0	0	14	0	1	0	0	0	0	0	0	0	0	0	0	27	16	58	8.3	87	4.5	87	127	4.8	40.1	13.6	31.6	33.9	93	208	4.3	14.5	0	0	0	10.0833	0	0	30	0	90
992	Not disclosed	1	0	14	0	0	0	0	0	0	0	0	0	0	1	0	17	22	18	9.4	101	1.2	85	136	4.4	29.3	10	29.4	34.3	86	735	3.42	8	0	0	0	5.91667	0	0	30	0	90
993	Not disclosed	1	1	14	0	0	0	0	0	0	0	0	0	0	0	0	14	28	13	8.8	99	0.7	122	138	3.3	37.4	11.7	28	31.3	90	273	4.18	8.6	0	0	0	15.2083	0	0	30	0	90
994	Not disclosed	0	1	14	0	1	0	1	0	0	0	0	1	0	0	0	14	28	26	9.1	102	1.3	204	140	4	38.7	13.6	29.9	35.2	85	195	4.55	6.7	0	0	1	7.41667	1	1	7.125	1	7.125
995	Not disclosed	0	1	14	1	1	0	0	0	0	0	0	0	0	0	0	10	23	12	8.9	105	0.7	106	138	4.3	23.8	7.8	31.1	32.8	95	663	2.51	10.1	0	0	0	6.83333	0	0	30	0	90
996	Not disclosed	0	1	14	0	1	1	0	0	0	1	0	1	0	0	1	14	24	57	9.4	111	5.2	71	143	5.6	36.6	11.6	31.1	31.7	98	339	3.73	6.9	1	0	0	6.125	0	0	30	0	90
997	Not disclosed	1	1	14	0	0	0	0	0	0	0	0	0	0	0	1	19	23	19	8.7	90	0.6	199	128	4.2	42.7	15.1	29.3	35.4	83	339	5.15	6.1	0	0	0	3.125	0	0	30	0	90
998	Not disclosed	1	0	14	0	0	0	0	0	0	0	0	0	0	0	0	13	24	16	7.9	104	0.9	100	138	3.1	33.4	11.9	32.5	35.6	92	242	3.65	6.8	0	0	0	4.125	0	0	30	0	90
999	Not disclosed	0	1	14	0	0	0	0	0	0	0	0	0	0	0	0	11	26	13	8.3	103	0.8	103	136	3.6	36.9	12.7	31.3	34.5	91	195	4.07	12.4	0	0	0	14.4167	1	1	14.0833	1	14.0833
1000	Not disclosed	1	1	14	1	0	0	0	1	0	0	0	1	0	0	1	12	29	25	9	101	1.2	72	139	3.4	38.8	12.9	28.5	33.1	86	208	4.51	6.1	0	0	0	7.375	0	0	30	0	90
1001	Not disclosed	0	1	14	0	0	0	0	0	0	0	0	0	0	0	1	13	31	18	9.7	102	0.8	158	142	4.4	37.7	12.3	31.1	32.6	95	237	3.96	5	0	0	0	4.83333	0	0	30	0	90
1002	Not disclosed	1	1	14	0	0	0	0	0	0	0	0	1	0	0	1	18	18	59	8.9	97	2.1	153	131	5.2	24.8	7.9	28.5	31.9	89	416	2.77	8.8	0	0	0	15.9583	0	0	30	0	90
1003	Not disclosed	0	0	14	0	0	0	0	0	0	0	0	0	0	0	1	11	28	17	9.1	100	1.3	211	135	4.3	33.9	11.2	29.4	33.1	89	356	3.82	17.1	0	0	0	10	0	0	30	0	90
1004	Not disclosed	0	1	14	0	0	0	0	0	0	0	0	1	0	0	0	16	27	25	9.4	98	1.4	157	141	5.3	40.2	13.4	31.8	33.3	95	193	4.22	12.6	0	0	0	11.1667	0	0	30	0	90
1005	Not disclosed	1	1	14	0	0	0	0	1	0	0	0	0	0	0	0	13	27	10	8	104	0.5	128	140	4.2	40.1	13.3	30.8	33.2	93	206	4.33	9.4	0	0	0	9.875	0	0	30	0	90
1006	Not disclosed	1	1	14	0	0	1	0	0	0	0	0	1	0	0	1	18	27	25	8.8	90	1.6	368	130	4.7	33.7	10.5	27.8	31.2	89	323	3.78	28.45	0	0	0	11.4583	0	0	30	0	90
1007	Not disclosed	0	1	14	0	0	0	0	0	0	0	0	0	0	0	0	14	29	10	8.8	96	0.7	109	133	4.1	37.9	12.8	33.1	33.6	99	337	3.85	3.6	0	0	0	24.6667	0	0	30	0	90
1008	Not disclosed	0	1	14	0	0	0	0	0	0	0	0	0	0	0	1	12	27	13	9	96	0.7	242	131	3.9	46.4	16.3	30.7	35.1	87	463	5.31	21.6	0	0	0	12.9167	0	0	30	0	90
1009	Not disclosed	0	0	14	0	0	0	0	0	0	0	0	1	0	0	1	17	24	35	8.9	97	1.5	259	132	6.2	47.2	15.8	28.4	33.5	85	271	5.56	11.5	0	0	0	3.04167	0	0	30	0	90
1010	Not disclosed	0	1	14	0	0	0	0	0	0	0	0	0	0	0	1	9	27	19	8.7	100	1.1	116	135	4.6	37.6	11.7	28.9	31.1	93	261	4.05	6.1	0	0	0	6.79167	0	0	30	0	90
1011	Not disclosed	1	1	14.1	0	1	0	0	0	0	0	0	1	0	0	1	15	25	22	9.5	99	1.2	96	135	4.4	24.4	8.2	29.3	33.4	88	471	2.78	11.5	0	0	0	7.08333	0	0	30	0	90
1012	Not disclosed	0	1	14.1	0	0	1	1	0	0	0	0	1	0	0	1	16	24	49	9.5	107	1.6	117	143	4.3	35.4	12.2	31.4	34.5	91	220	3.88	13.2	0	0	0	11.4583	0	0	30	0	90
1013	Not disclosed	0	1	14.1	0	0	0	0	1	0	0	0	0	0	0	1	9	29	25	8	96	1.1	256	129	4.4	39	12.4	27.1	31.9	85	389	4.59	7.7	0	0	0	6.125	0	0	30	0	90
1014	Not disclosed	1	1	14.1	0	0	1	0	0	0	0	0	1	0	0	1	15	27	25	8.8	99	1.5	417	136	5.3	35.5	12	28.9	33.9	85	212	4.17	13.8	0	0	0	8.91667	0	0	30	0	90
1015	Not disclosed	0	1	14.1	0	1	1	0	1	0	0	0	0	0	0	1	13	27	22	9	101	0.8	160	137	4.4	36.9	12.4	28.9	33.6	86	735	4.3	15.4	0	0	0	5.75	0	0	30	0	90
1016	Not disclosed	0	1	14.1	0	0	0	0	0	0	0	0	1	0	0	1	12	28	77	9.3	105	4.9	98	141	4	26.9	9.3	31.1	34.7	90	182	3	5.1	1	0	0	7.75	0	0	30	0	90
1017	Not disclosed	0	1	14.1	0	1	1	0	0	0	0	0	1	0	0	1	14	25	18	9	97	1.2	251	132	4.1	35.9	12.6	29	35.1	83	272	4.34	11.2	0	0	0	1.75	0	0	30	0	90
1018	Not disclosed	0	1	14.1	0	0	0	0	1	0	0	1	0	0	0	0	17	28	8	9	98	0.5	99	139	4.1	32.6	11.3	29.5	34.6	85	355	3.82	9.4	0	0	0	8.04167	0	1	8.33333	1	8.33333
1019	Not disclosed	1	1	14.1	0	0	0	0	1	0	0	0	0	0	0	1	20	23	12	9.6	101	0.7	111	141	3.4	38.1	13.9	32.1	36.5	88	424	4.33	18.7	0	0	1	3.75	0	0	30	0	90
1020	Not disclosed	0	1	14.1	0	0	0	0	0	0	0	0	0	0	0	1	16	25	14	8.4	96	0.9	304	137	4.1	34.1	11.2	29	32.8	88	239	3.86	8.5	0	0	0	6.20833	0	0	30	0	90
1021	Not disclosed	0	1	14.1	0	0	1	0	0	0	0	0	0	0	0	0	17	18	25	9.3	103	1.2	92	138	4.1	34.1	11.5	31.3	33.7	93	365	3.68	11.7	0	0	0	6.75	0	0	30	0	90
1022	Not disclosed	1	1	14.1	0	0	0	1	0	0	0	0	0	0	0	1	16	22	10	9.3	102	0.8	219	138	3.9	31.1	10.6	32	34.1	94	296	3.32	6.6	0	0	0	7.04167	0	0	30	0	90
1023	Not disclosed	1	1	14.1	0	0	1	1	0	0	0	1	0	0	0	0	16	25	31	8.7	101	0.7	94	138	3.7	44.5	13.6	27.8	30.7	91	185	4.9	7.3	0	0	0	3.29167	0	0	30	0	90
1024	Not disclosed	0	0	14.1	0	0	0	0	0	0	0	0	0	0	1	0	11	23	10	8.7	105	1	86	135	4.3	28.1	9.1	30	32.2	93	98	3.02	8.9	0	0	0	21.7083	0	0	30	0	90
1025	Not disclosed	0	0	14.1	0	0	1	0	0	0	0	0	1	1	0	1	14	25	13	9.3	102	1.2	304	136	4.8	42.1	13.8	28.8	32.8	88	364	4.8	10.4	0	0	0	10.375	0	0	30	0	90
1026	Not disclosed	0	1	14.1	0	0	0	0	0	0	0	0	0	0	0	0	14	28	10	8.3	104	1.1	128	143	3	41.7	14.4	31.8	34.5	92	180	4.53	6.5	0	0	0	4.04167	0	0	30	0	90
1027	Not disclosed	1	0	14.1	0	0	0	0	0	0	0	0	0	0	0	0	16	24	10	8.8	103	0.5	99	139	3.8	35.6	11.9	30.5	33.5	91	198	3.91	7.1	0	0	0	30.0833	0	0	30	0	90
1028	Not disclosed	1	0	14.1	0	0	0	0	0	0	1	0	1	0	1	0	15	29	17	9.3	101	1.2	107	141	4.4	35.7	11.7	27.4	32.8	84	320	4.27	8.5	0	0	0	4.875	0	0	30	0	90
1029	Not disclosed	1	0	14.1	0	0	0	0	0	0	0	0	0	0	0	0	12	30	6	9.3	97	0.5	130	135	3.9	33.3	11.7	31.5	35	90	592	3.69	8.2	0	0	0	6.95833	0	0	30	0	90
1030	Not disclosed	0	1	14.1	0	0	0	0	0	0	0	0	1	0	0	0	15	24	27	9	106	1.6	100	141	4.1	34.6	11.7	31.1	33.8	92	117	3.75	11	0	0	0	5	0	0	30	0	90
1031	Not disclosed	0	1	14.1	0	0	0	0	0	0	0	0	1	0	0	1	14	26	14	9.4	103	1.3	111	139	3.9	35.6	12.9	28.5	36.3	79	217	4.53	10.1	0	0	0	4.83333	0	0	30	0	90
1032	Not disclosed	0	1	14.1	1	1	1	0	0	0	0	0	0	0	0	1	15	26	30	9.7	106	1.3	106	143	4.4	37	12.4	31.8	33.6	95	180	3.91	6.3	0	0	0	2.29167	0	0	30	0	90
1033	Not disclosed	1	1	14.1	0	0	0	0	0	0	0	0	1	0	0	1	17	22	18	10.4	104	0.9	93	138	4.9	37.6	13	27	34.7	78	332	4.82	4.2	0	0	0	5.70833	0	0	30	0	90
1034	Not disclosed	0	1	14.1	0	0	0	0	0	0	0	1	0	0	0	0	15	26	19	9.3	97	0.8	89	138	4.2	34.1	11	26.1	32.3	81	245	4.21	5.1	0	0	0	12.9583	0	0	30	0	90
1035	Not disclosed	0	1	14.1	0	1	1	0	0	0	0	0	1	0	0	1	20	25	45	8.7	101	3.7	131	142	4.1	43.3	14.4	30.1	33.2	91	265	4.79	11.8	1	0	0	12.625	0	0	30	0	90
1036	Not disclosed	1	1	14.1	0	1	0	0	1	0	0	0	0	0	0	0	9	26	6	7.8	102	0.6	97	133	3.8	29.6	9.7	30.9	32.6	95	196	3.12	7.2	0	0	0	14.125	0	0	30	0	90
1037	Not disclosed	1	1	14.1	0	0	0	0	0	0	0	0	0	0	0	0	16	20	10	8.6	98	0.6	106	134	4	30.6	10.6	30.1	34.6	87	206	3.52	9.6	0	0	0	11.0417	0	0	30	0	90
1038	Not disclosed	1	1	14.1	0	0	0	0	0	0	0	0	0	0	0	1	17	28	14	9.9	100	0.7	85	141	3.9	35.6	12.7	29.1	35.6	82	343	4.36	6.9	0	0	0	7.83333	0	0	30	0	90
1039	Not disclosed	0	1	14.1	1	0	0	0	0	0	0	0	0	1	0	0	12	29	17	9.1	106	1.1	80	143	4	42.5	14.6	32.3	34.4	94	195	4.52	6.5	0	0	0	7.58333	0	0	30	0	90
1040	Not disclosed	0	1	14.1	0	0	0	0	0	0	0	0	0	0	0	1	14	27	17	7.7	103	1.1	113	140	4.1	41.8	14.8	32.1	35.5	90	267	4.62	9.2	0	0	1	15.7083	0	0	30	0	90
1041	Not disclosed	0	1	14.1	0	0	0	0	0	0	0	0	0	0	0	1	16	28	23	9.9	97	0.7	280	137	4.1	40	13.4	29.3	33.4	88	346	4.57	11.7	0	0	0	8.95833	0	0	30	0	90
1042	Not disclosed	0	1	14.1	0	0	0	0	0	0	0	0	1	0	0	1	16	24	33	8.5	90	1.2	160	125	4.6	26.4	8.7	27	33	82	351	3.22	11.3	0	0	0	4.5	0	0	30	0	90
1043	Not disclosed	0	1	14.1	0	0	0	0	0	0	0	0	1	0	0	1	17	24	52	9.4	98	1.6	286	139	4.5	43.8	13.7	27.2	31.3	87	200	5.04	7.7	0	0	0	9.70833	0	0	30	0	90
1044	Not disclosed	0	1	14.1	0	0	1	0	0	0	0	0	1	0	0	1	10	31	15	9	99	1.4	158	136	3.7	33.7	11.1	30.1	32.9	92	326	3.68	7.8	0	0	0	12.0417	0	0	30	0	90
1045	Not disclosed	1	1	14.1	0	1	1	0	0	0	0	0	0	0	0	1	13	23	22	9.1	104	0.8	109	140	4.3	37.6	12.4	31.9	33	97	186	3.89	7.8	0	0	0	10.7917	0	0	30	0	90
1046	Not disclosed	0	0	14.1	0	0	0	0	0	0	0	0	1	0	0	1	11	33	57	9.3	99	1.7	163	138	4.5	38.6	12.7	28.4	32.8	86	174	4.47	6.6	0	0	0	2.95833	0	0	30	0	90
1047	Not disclosed	1	1	14.1	0	0	0	1	0	0	0	0	0	0	0	0	12	30	20	8.7	105	0.6	93	143	4.2	34.4	11.2	29.6	32.6	91	283	3.79	7.8	0	0	0	1.75	0	0	30	0	90
1048	Not disclosed	1	1	14.1	0	1	0	0	0	0	0	0	1	0	0	0	15	25	24	10.5	107	1.4	118	142	4.6	38.5	12.9	31.3	33.6	93	319	4.13	9.5	0	0	0	31.7917	0	0	30	0	90
1049	Not disclosed	0	1	14.1	0	0	1	0	0	0	0	0	0	0	0	1	14	29	18	8.3	97	0.7	157	136	4.1	38.7	13.4	29.2	34.5	85	312	4.57	8.3	0	0	0	5	0	0	30	0	90
1050	Not disclosed	1	1	14.1	0	0	0	0	0	0	0	0	0	0	1	0	9	27	8	8.6	109	0.8	106	139	4.5	42.9	14.8	31.3	34.6	91	352	4.74	8.4	0	0	0	3.33333	0	0	30	0	90
1051	Not disclosed	1	1	14.1	1	1	0	0	1	0	0	0	1	0	0	1	21	21	23	9.3	102	1.4	86	137	6.7	42.6	14.2	32.4	33.2	98	284	4.37	10.5	0	0	0	5.66667	0	0	30	0	90
1052	Not disclosed	0	0	14.1	0	0	0	0	0	0	0	0	0	0	0	1	27	24	14	7.6	87	0.8	387	131	4.2	40.2	12.6	24.9	31.3	79	349	5.06	16.5	0	0	0	12.6667	0	0	30	0	90
1053	Not disclosed	0	1	14.1	0	0	0	0	0	0	0	0	0	0	0	0	15	28	14	8.6	95	0.9	94	134	4.3	38.6	12.6	28.5	32.7	87	607	4.43	11.1	0	0	0	29.0833	0	0	30	0	90
1054	Not disclosed	0	0	14.1	1	0	0	0	0	0	0	0	0	0	0	0	12	27	11	8.7	106	0.8	88	141	4.2	44.4	15.6	32	35.1	91	242	4.88	13.4	0	0	0	6.08333	0	0	30	0	90
1055	Not disclosed	1	1	14.1	0	0	0	0	1	0	0	0	0	0	0	0	13	34	19	10	101	0.8	78	145	3.5	38.3	12.7	29.6	33.1	90	216	4.28	6.1	0	0	0	6.54167	0	0	30	0	90
1056	Not disclosed	0	1	14.1	0	1	0	0	0	0	0	0	0	0	0	0	11	22	17	9.7	107	0.7	105	140	3.9	36	11.3	29.6	31.4	94	248	3.82	6.9	0	0	0	8.70833	0	0	30	0	90
1057	Not disclosed	1	1	14.1	0	0	0	0	0	0	0	0	0	0	0	1	13	30	16	9.4	99	0.8	300	137	4.8	36	13.2	33	36.6	90	258	4.01	9.1	0	0	0	1.08333	0	0	30	0	90
1058	Not disclosed	0	1	14.1	0	1	0	0	0	0	0	0	1	0	0	0	12	27	33	8.6	110	2.1	149	145	4.3	39.3	12.8	31.7	32.7	97	265	4.05	9.2	1	0	1	3.95833	0	0	30	0	90
1059	Not disclosed	0	1	14.1	0	0	0	0	0	0	1	0	0	0	0	1	15	25	23	10.1	101	1.3	84	137	4	44.9	15.8	28.6	35.3	81	283	5.53	5.8	0	0	0	8.04167	0	0	30	0	90
1060	Not disclosed	0	0	14.1	0	0	0	0	0	0	0	0	0	0	0	0	14	24	22	8.1	103	1.3	157	137	4.4	40.8	13.8	29.9	33.9	88	215	4.63	9.7	0	0	0	52.0417	0	0	30	0	90
1061	Not disclosed	0	1	14.1	0	1	0	0	0	0	0	0	0	0	0	1	10	33	28	9.3	100	1.1	92	140	3.4	35.6	11.6	30.5	32.7	93	204	3.82	8.8	0	0	0	9.79167	0	0	30	1	71.25
1062	Not disclosed	0	1	14.1	0	0	0	0	0	0	0	0	0	0	0	0	12	30	11	8.7	102	1	94	139	4.6	44	14.3	28.7	32.5	88	222	4.97	12.1	0	0	0	6.58333	0	0	30	0	90
1063	Not disclosed	0	1	14.1	1	0	1	0	0	0	0	0	1	0	0	1	22	20	44	8.5	100	2.3	207	138	4.3	40.2	13.2	27.4	32.8	84	229	4.82	19.1	0	0	0	7.625	0	0	30	0	90
1064	Not disclosed	0	1	14.1	0	1	1	0	1	0	0	0	0	0	0	1	17	34	35	8.2	89	1.6	174	136	3.7	34.8	12.1	30.8	34.7	89	360	3.93	12.8	0	0	0	8.16667	0	0	30	0	90
1065	Not disclosed	0	1	14.1	0	0	0	0	0	0	0	0	0	0	0	0	14	29	16	8.9	101	0.9	103	140	4.3	35.7	11.7	27.6	32.7	84	318	4.23	6.9	0	0	0	2.70833	0	0	30	0	90
1066	Not disclosed	1	1	14.1	0	0	0	0	0	0	0	0	0	0	0	0	17	25	21	10.1	102	1	79	139	4.5	43.7	14.7	28.9	33.7	86	330	5.09	12.7	0	0	0	5.125	0	0	30	0	90
1067	Not disclosed	0	0	14.1	0	0	0	0	0	0	0	0	0	0	1	0	20	24	9	8.9	96	0.9	121	130	6.8	40.6	13.1	23.7	32.3	73	218	5.53	13.4	0	0	0	6.70833	0	0	30	0	90
1068	Not disclosed	0	1	14.1	1	0	1	0	1	0	0	0	0	0	0	1	13	28	16	9.4	98	1	208	139	4.9	48.3	16.4	29.8	32.1	93	229	5.625	11.1	0	0	0	6.875	0	0	30	0	90
1069	Not disclosed	0	1	14.1	0	0	0	0	0	0	0	0	0	0	0	0	14	32	18	9.4	103	1.2	92	144	4.6	40.9	13.4	31	32.7	95	269	4.33	5.3	0	0	0	5.70833	0	0	30	0	90
1070	Not disclosed	0	1	14.1	0	0	0	0	0	0	0	0	0	0	0	1	12	26	12	8.9	102	0.9	124	136	3.9	43.6	15.5	31.4	35.5	89	192	4.93	9	0	0	0	7.58333	0	0	30	0	90
1071	Not disclosed	0	1	14.1	0	0	0	0	0	0	0	0	0	1	0	0	11	25	18	9.1	105	1.2	118	137	3.8	45	14.6	27.4	32.5	84	331	5.33	14.4	0	0	0	2.95833	0	0	30	0	90
1072	Not disclosed	0	1	14.1	0	0	0	0	0	0	0	0	0	0	0	0	14	23	16	7.9	101	0.8	91	134	4.1	28.9	9.9	28.6	34.3	84	184	3.46	7.2	0	0	0	7.95833	0	0	30	0	90
1073	Not disclosed	0	0	14.1	0	0	1	0	0	0	0	0	1	0	0	1	15	26	39	8.4	97	2.4	218	135	3.4	27.6	8.7	30.1	31.5	96	318	2.89	11.9	0	0	0	8.875	0	0	30	0	90
1074	Not disclosed	0	1	14.1	0	1	0	0	0	0	0	0	0	0	0	0	17	26	19	8.8	101	1	172	140	4.2	41.7	13.9	29.1	33.2	88	181	4.76	7.1	0	0	0	6.16667	0	0	30	0	90
1075	Not disclosed	0	0	14.2	0	0	0	0	0	0	0	0	0	0	0	1	13	27	9	9	104	0.9	131	140	4.2	39.9	12.4	26.9	31.1	87	168	4.61	6.2	0	0	0	5	0	0	30	0	90
1076	Not disclosed	0	1	14.2	0	0	0	0	0	0	0	0	0	0	0	0	13	28	11	9.2	106	0.7	90	146	3.6	30.1	9.6	26.5	31.9	83	370	3.62	8.1	0	0	0	6.20833	0	0	30	0	90
1077	Not disclosed	0	1	14.2	0	0	0	0	0	0	0	0	1	1	0	1	13	21	18	8.1	108	1	130	138	4	28.5	9.4	26.9	32.8	82	183	3.47	9.1	0	0	1	3.95833	0	0	30	0	90
1078	Not disclosed	1	1	14.2	0	0	0	0	0	1	0	0	0	0	0	0	15	28	15	8.8	105	0.5	97	143	4.6	40.6	13.4	28.5	33	86	314	4.7	12.5	0	0	0	4.75	0	0	30	0	90
1079	Not disclosed	0	0	14.2	0	0	0	0	0	0	0	0	0	0	0	0	14	30	20	9.5	101	1	87	141	4.3	43.1	13.9	33.2	32.4	103	241	4.2	8.6	0	0	1	11.9167	0	0	30	0	90
1080	Not disclosed	0	0	14.2	0	0	0	0	0	0	0	0	0	0	0	0	12	28	13	9.4	105	1.1	82	141	4.2	41.1	13.6	26.7	32.9	81	323	5.07	5	0	0	0	1.16667	0	0	30	0	90
1081	Not disclosed	1	0	14.2	0	0	1	0	0	0	0	0	1	0	0	1	12	29	27	9.8	102	1.2	270	139	4	35.6	12.9	32	36.3	88	273	4.04	10.4	0	0	0	4.83333	0	0	30	0	90
1082	Not disclosed	0	1	14.2	0	0	0	0	0	0	0	0	1	0	0	1	18	21	23	9.2	100	2.9	98	135	3.7	44.6	14.9	33.9	33.4	102	383	4.39	9	0	0	0	7.95833	0	0	30	0	90
1083	Not disclosed	0	1	14.2	0	0	1	0	1	0	0	0	1	0	0	1	15	22	34	8.5	99	1.5	179	132	4.4	37	12.6	30.8	34.1	90	239	4.1	11.1	0	1	1	3.04167	0	0	30	0	90
1084	Not disclosed	1	1	14.2	0	0	0	0	0	0	0	0	0	0	0	0	17	24	27	9	103	0.9	134	140	4.2	40.3	13.9	32.3	34.6	94	297	4.31	10.2	0	0	0	3.91667	0	0	30	0	90
1085	Not disclosed	0	1	14.2	0	0	0	0	0	0	0	0	0	0	0	1	14	28	22	8.4	101	1	95	139	4.2	40.4	13.7	28.8	33.8	85	333	4.74	7.7	0	0	0	4.33333	0	0	30	0	90
1086	Not disclosed	0	0	14.2	0	0	1	0	0	0	0	0	1	0	1	1	16	32	24	8.8	87	1.4	148	132	3.2	36.9	12.9	30.1	34.9	86	272	4.27	17.6	0	0	0	12.5833	0	0	30	0	90
1087	Not disclosed	0	0	14.2	0	0	1	0	0	0	0	0	1	0	0	1	23	22	33	10.5	101	1.4	372	142	4.1	44.2	15.5	31.1	35	89	488	4.97	12.3	0	0	0	6.83333	0	0	30	0	90
1088	Not disclosed	1	0	14.2	0	0	0	0	0	0	1	0	1	0	0	1	20	22	23	9.1	101	1.4	163	139	4.5	33.8	10.5	28.7	31.1	92	325	3.66	7.4	0	0	0	3.91667	0	0	30	0	90
1089	Not disclosed	1	1	14.2	0	1	1	0	1	0	0	0	0	0	0	0	12	23	15	8.4	111	0.7	123	142	3.6	28.4	9.1	30.1	33.7	89	320	3.02	5.4	0	0	0	8.95833	0	0	30	0	90
1090	Not disclosed	0	1	14.2	0	0	0	0	0	0	0	0	1	0	0	1	20	25	28	9.1	99	1.5	394	139	4.5	43.7	15.3	30.2	35.1	86	310	5.06	9	0	0	0	7	0	0	30	0	90
1091	Not disclosed	0	1	14.2	0	0	0	0	1	0	0	0	0	0	0	0	17	24	17	9.4	98	0.9	159	135	4.2	38.7	13.4	29.9	34.8	86	239	4.49	10.6	0	0	0	1.79167	0	0	30	0	90
1092	Not disclosed	0	1	14.2	1	0	0	0	0	0	0	0	0	0	0	1	12	26	14	9.1	102	0.9	261	136	4.1	36.6	12.6	30.2	34.5	88	247	4.18	9.6	0	0	0	7.70833	0	0	30	0	90
1093	Not disclosed	1	1	14.2	0	0	1	1	0	0	0	0	0	0	0	1	16	23	24	10.6	99	1	465	133	5	36.5	11.8	31	32.2	96	221	3.8	8.1	0	0	0	4.95833	0	0	30	0	90
1094	Not disclosed	0	1	14.2	0	0	0	0	0	0	0	0	0	0	0	0	11	27	19	8.4	106	0.8	143	140	4.2	41.3	13.8	32.2	33.4	96	291	4.29	9.5	0	0	0	9.125	0	0	30	0	90
1095	Not disclosed	1	1	14.2	0	0	0	0	0	0	0	0	0	0	0	1	14	27	23	8.6	100	1	105	141	4.2	35.5	12.2	32	34.3	93	217	3.8	8.2	0	0	0	5.83333	0	0	30	0	90
1096	Not disclosed	0	1	14.2	0	1	1	0	0	0	0	0	1	0	1	0	19	23	39	8	105	1.6	95	143	4.1	36	11	26.8	30.6	88	190	4.1	13.8	0	0	1	9.625	0	0	30	1	40.9167
1097	Not disclosed	1	1	14.2	0	0	1	1	0	0	0	0	0	0	0	0	15	24	32	8.8	107	1	123	141	4.5	38.8	13.3	32.1	34.3	94	149	4.14	9	0	0	0	5.08333	0	0	30	0	90
1098	Not disclosed	0	0	14.2	1	1	0	0	0	0	0	0	1	0	0	1	21	19	51	9.3	99	2.4	311	134	5.2	35.5	11.8	30.2	33.2	91	289	3.91	9	0	0	1	17.5	1	1	17.2917	1	17.2917
1099	Not disclosed	0	1	14.2	1	0	1	1	1	0	0	0	1	0	0	0	14	25	35	9.2	102	1.9	94	137	4.4	31.9	10.9	24.8	34.2	73	428	4.4	12.2	0	0	0	3.04167	0	0	30	0	90
1100	Not disclosed	0	1	14.2	0	0	0	0	0	1	0	0	0	0	0	0	15	24	14	8.9	89	0.6	106	125	4.2	33.1	10.7	26.8	32.3	83	375	3.99	9.4	0	0	0	5.91667	0	0	30	0	90
1101	Not disclosed	0	0	14.2	0	0	1	0	0	0	0	0	1	0	0	1	18	21	75	8.3	103	5.6	173	136	5.6	33.3	10.8	30.7	32.5	95	307	3.53	7	1	0	0	13.5833	0	0	30	0	90
1102	Not disclosed	0	1	14.2	0	0	0	0	0	0	0	0	1	0	0	1	15	28	20	9.3	100	1	195	138	4.5	38.4	12.8	27.2	33.3	82	320	4.71	11.1	0	0	0	1.79167	0	0	30	0	90
1103	Not disclosed	1	1	14.2	0	0	0	0	0	0	0	0	0	0	0	0	15	23	15	8.5	107	0.8	84	141	3.7	36.2	12.7	33.6	35	96	268	3.77	3.4	0	0	0	9.29167	0	0	30	0	90
1104	Not disclosed	1	1	14.2	0	0	0	0	0	1	0	0	0	0	0	0	17	24	39	9.9	102	0.9	76	144	4.1	44.6	15.2	32.2	34.2	94	213	4.73	6.6	0	0	0	10.0833	0	0	30	0	90
1105	Not disclosed	1	1	14.2	0	0	0	0	0	0	0	0	0	0	0	0	14	28	13	9.4	103	0.7	76	140	4.7	34.1	11.2	30.8	32.8	94	266	3.64	12	0	0	0	2.91667	0	0	30	0	90
1106	Not disclosed	0	1	14.2	0	0	0	0	0	0	0	0	1	0	0	0	17	27	21	8.5	97	1.7	100	135	6.4	46.4	16	32.5	34.4	95	291	4.9	12.5	1	1	1	1.33333	0	0	30	0	90
1107	Not disclosed	0	0	14.2	0	0	0	0	0	0	0	0	1	0	0	1	18	27	57	8.2	95	8.6	379	136	3.9	26.5	8.3	29.1	31.3	93	201	2.85	6.4	0	0	0	1.375	0	0	30	0	90
1108	Not disclosed	0	1	14.2	0	0	1	0	0	0	0	0	1	0	0	0	13	29	26	9.8	104	1.4	84	141	5.4	48.3	15.8	32.6	32.5	100	224	4.84	6.3	0	0	0	4.95833	0	0	30	0	90
1109	Not disclosed	0	1	14.2	0	0	0	0	0	0	0	1	0	0	1	0	11	28	8	8.7	103	0.8	100	138	4	33.3	11.1	29.8	33.2	90	273	3.7	9.8	0	0	0	27.0417	0	0	30	0	90
1110	Not disclosed	0	1	14.2	0	1	0	0	0	0	0	0	1	0	0	1	13	22	20	8.7	94	1.5	461	129	6.2	31.1	9.9	26.4	31.8	83	267	3.75	10	0	0	0	20	0	0	30	0	90
1111	Not disclosed	0	1	14.2	0	0	0	0	0	0	0	0	1	0	0	1	13	27	44	9.3	99	1.6	280	134	5.2	28.7	10.3	29	36	81	373	3.57	8.7	0	0	0	15.0833	0	0	30	0	90
1112	Not disclosed	0	1	14.2	0	0	0	0	1	0	0	0	1	0	0	1	15	21	43	9.1	105	2.1	159	141	5.9	27.7	8.7	30.1	31.4	96	277	2.89	10.1	0	0	0	28.5833	0	0	30	0	90
1113	Not disclosed	0	0	14.2	0	0	0	1	0	0	0	1	0	0	0	0	14	21	18	8.4	102	1.1	116	137	4	39.6	13.5	31.4	34.1	92	103	4.3	12.9	0	0	0	36.3333	0	0	30	0	90
1114	Not disclosed	1	0	14.2	0	0	0	0	0	0	0	0	0	0	1	1	15	24	30	9	99	1.2	335	132	6.2	36	11.3	30	31.5	95	232	3.78	4.8	0	0	0	2.83333	0	0	30	0	90
1115	Not disclosed	1	1	14.2	0	0	0	0	1	0	1	0	1	0	0	1	14	25	25	8.7	94	1.7	431	130	3.1	33.4	10.6	26.5	31.6	84	272	3.98	7.7	0	0	0	21.25	0	0	30	0	90
1116	Not disclosed	1	1	14.2	0	1	0	0	0	1	0	0	0	0	0	1	16	27	17	9.4	97	0.6	220	136	4.1	36.5	12.5	33.2	34.2	97	248	3.76	8.2	0	0	0	11.625	0	0	30	0	90
1117	Not disclosed	1	0	14.2	1	1	0	0	0	0	0	0	1	0	0	1	20	24	39	8.7	101	3.3	60	141	3.6	29.6	9.4	28.4	31.8	89	240	3.31	5.2	0	0	1	10.9167	0	0	30	0	90
1118	Not disclosed	0	1	14.2	0	1	0	0	0	0	0	0	1	0	0	1	11	26	27	9.4	100	2.3	131	137	4.7	31.9	10.2	30.6	32	96	220	3.33	8.8	0	0	0	13.7917	0	0	30	0	90
1119	Not disclosed	0	1	14.2	0	0	0	0	0	0	0	0	0	0	0	0	23	16	21	7	103	1.7	111	137	4.5	40.5	13.4	32.5	33.1	98	248	4.13	13	0	1	1	6.20833	0	0	30	0	90
1120	Not disclosed	1	1	14.2	0	0	0	0	0	0	0	0	0	0	0	1	16	25	17	8.7	99	1.1	102	136	4.2	35.6	12.4	29.8	34.8	86	170	4.16	7.2	0	0	0	16.7917	0	0	30	0	90
1121	Not disclosed	0	1	14.2	0	1	0	0	0	0	0	0	1	0	0	0	13	26	21	9.7	103	1.4	104	141	4.2	39.7	13.5	35.6	35.7	100	143	3.8	5.5	0	0	0	8.75	0	0	30	1	39
1122	Not disclosed	0	1	14.2	0	0	1	0	0	0	0	0	0	0	0	0	13	24	16	7.9	109	1.2	113	142	4	36.5	13.2	34.8	36.1	96	166	3.79	7.4	0	0	0	5	0	0	30	0	90
1123	Not disclosed	0	1	14.2	0	0	0	0	0	0	0	0	0	0	0	1	24	24	31	9.4	92	1.4	259	135	4.9	43	14.5	30.2	33.7	90	624	4.8	13.7	0	0	0	2.16667	0	0	30	0	90
1124	Not disclosed	0	1	14.2	0	0	0	0	0	0	0	0	0	0	0	0	11	30	18	8.4	103	0.8	85	140	4	42.7	15.1	28.9	35.5	82	321	5.23	13.3	0	0	0	6	0	0	30	0	90
1125	Not disclosed	0	0	14.2	0	0	1	0	0	0	0	0	1	0	0	1	11	29	30	9.4	106	1.8	237	142	4.1	32.9	10.5	28.5	32.1	89	172	3.7	11.4	0	0	1	13.5417	0	0	30	0	90
1126	Not disclosed	0	1	14.2	0	0	1	0	0	0	0	0	0	0	0	1	14	28	9	10	93	0.8	183	130	4.5	28.4	9.8	28.2	34.5	82	370	3.47	8.6	0	0	0	4	0	0	30	0	90
1127	Not disclosed	0	1	14.2	0	0	1	0	0	0	0	0	0	0	0	0	13	22	18	8.6	104	0.9	117	139	3.8	36	11.3	28.5	31.4	91	302	3.96	10.3	0	0	0	22.3333	0	0	30	0	90
1128	Not disclosed	1	1	14.2	0	0	0	0	1	0	0	1	0	0	0	0	17	22	12	9.5	105	0.4	92	144	3.8	39.3	13.1	29.9	33.3	90	307	4.38	7	0	0	0	10.375	0	0	30	0	90
1129	Not disclosed	0	1	14.3	0	1	0	0	0	0	0	0	1	0	0	1	16	27	42	9.2	98	1.4	368	135	5.7	40.3	14.1	32.3	34.9	93	209	4.35	8.7	0	0	0	5.04167	1	1	5	1	5
1130	Not disclosed	0	1	14.3	0	0	0	0	0	0	0	0	0	0	0	1	14	26	14	8.6	94	0.9	121	134	4.4	29.6	10.3	35.65	34.8	103	88	2.88	6.3	0	0	0	9.25	0	0	30	0	90
1131	Not disclosed	0	1	14.3	1	0	1	0	0	0	0	0	0	0	0	1	13	29	17	8.5	99	1.1	290	136	4.5	35.8	11.7	25.5	32.5	79	242	4.56	7.5	0	0	0	3	0	0	30	0	90
1132	Not disclosed	0	1	14.3	1	1	0	0	1	0	0	0	0	0	0	1	13	28	19	9	99	1.2	423	136	3.9	37.2	12.2	28.9	32.7	88	141	4.23	8.8	0	0	1	2.875	0	0	30	0	90
1133	Not disclosed	0	0	14.3	0	0	0	0	0	0	0	0	0	0	0	1	16	24	14	9.4	100	0.9	207	135	4.5	41.9	14.2	28.1	33.9	83	253	5.05	11.6	0	0	0	3	0	0	30	0	90
1134	Not disclosed	1	1	14.3	0	0	0	0	0	0	0	0	0	0	0	1	20	21	18	8.6	101	0.8	355	136	5.8	32.4	10.1	30.6	31.2	98	258	3.3	15	0	0	0	3	0	0	30	0	90
1135	Not disclosed	0	1	14.3	0	0	0	0	0	0	0	0	0	0	0	1	17	25	16	8.3	96	0.9	207	134	4.3	42.6	14.4	29.3	33.8	87	206	4.92	12.6	0	0	0	3.625	0	0	30	0	90
1136	Not disclosed	0	1	14.3	0	0	0	0	0	0	0	0	0	0	0	1	15	27	15	9.1	95	0.9	104	133	3.8	34	11.8	35.4	34.7	102	170	3.33	6.9	0	0	0	4	0	0	30	0	90
1137	Not disclosed	0	1	14.3	0	0	1	0	0	0	0	0	0	0	0	1	24	19	10	9.5	103	1.1	99	142	4.2	47.6	15.8	32	33.2	96	213	4.94	6	0	0	0	2.70833	0	0	30	0	90
1138	Not disclosed	1	1	14.3	0	0	0	0	1	0	0	0	0	0	0	1	17	31	19	9.9	97	0.8	120	140	4.7	35.5	11.6	33	32.7	101	501	3.51	12.3	0	1	0	5.91667	0	0	30	0	90
1139	Not disclosed	0	1	14.3	0	0	0	1	1	0	1	0	1	0	0	0	10	31	48	8.9	99	2	111	137	3.1	28.6	9.7	32.9	33.9	97	75	2.94	8.5	0	0	0	17.0417	0	0	30	0	90
1140	Not disclosed	1	1	14.3	0	0	0	0	1	0	0	0	1	0	0	1	19	14	6	8.2	113	0.6	177	144	3.4	28.8	8.9	30.2	31.1	97	735	2.96	20.1	0	1	1	9.08333	0	0	30	0	90
1141	Not disclosed	0	1	14.3	0	0	0	0	0	0	0	0	0	0	0	0	17	26	18	9.2	102	1.2	117	140	5	45.7	15.5	29.1	33.9	86	288	5.34	9.2	0	0	0	3.75	0	0	30	0	90
1142	Not disclosed	0	1	14.3	0	0	0	1	0	0	0	1	0	0	0	0	12	30	15	9.2	99	0.6	90	137	4.4	29.3	9.3	28.9	31.7	91	164	3.22	6.6	0	0	0	10.0833	0	0	30	0	90
1143	Not disclosed	1	0	14.3	0	0	0	0	0	0	0	0	1	0	0	1	21	23	14	8	102	1	118	142	4.1	41.4	13.9	31.3	33.5	94	293	4.42	8.1	0	0	1	12.0833	0	0	30	0	90
1144	Not disclosed	1	0	14.3	0	0	1	0	0	0	0	0	1	0	0	1	14	31	8	9.1	93	3.6	154	134	3.6	41.9	12.9	28.5	30.7	93	83	4.51	3.9	0	0	0	12.0833	0	0	30	0	90
1145	Not disclosed	0	1	14.3	0	0	0	0	1	0	0	1	0	0	0	0	14	30	15	9.7	103	0.6	113	142	4.5	40.4	13.5	30.5	33.3	92	357	4.42	8.3	0	0	0	3.79167	0	0	30	0	90
1146	Not disclosed	0	1	14.3	0	1	1	1	0	0	0	0	1	0	0	1	17	24	56	9.1	100	1.8	61	137	4.2	23.3	7.7	28.8	33	87	231	2.67	23.5	0	0	0	12.5833	0	0	30	0	90
1147	Not disclosed	0	1	14.3	0	0	0	0	0	0	0	0	0	0	0	0	18	22	13	8.4	101	0.7	91	137	4.4	35.7	11.8	26.7	33	81	353	4.42	17	0	0	0	12.125	0	0	30	0	90
1148	Not disclosed	1	0	14.3	0	0	0	0	0	0	0	0	0	0	0	0	14	24	15	9.4	101	0.6	95	139	4.1	32.6	10.4	27.9	31.9	87	309	3.73	7	0	0	0	5.79167	0	0	30	0	90
1149	Not disclosed	0	0	14.3	0	0	0	0	0	0	0	0	0	0	0	1	16	27	16	7.8	101	0.6	289	140	3.5	33.4	11.7	28.9	34.9	83	667	4.03	8	0	0	0	5.70833	0	0	30	0	90
1150	Not disclosed	0	1	14.3	0	0	0	0	1	0	0	0	0	0	0	1	15	26	26	9.3	104	1.1	111	141	4.3	40.7	14.1	31.8	34.7	92	257	4.44	6.1	0	0	0	6.91667	0	0	30	0	90
1151	Not disclosed	0	0	14.3	0	1	1	0	0	0	0	0	0	0	0	1	14	27	32	9.2	103	1.3	67	144	4.1	36	12.5	29.1	34.8	84	224	4.3	8.1	0	0	0	1.83333	0	0	30	0	90
1152	Not disclosed	1	1	14.3	0	1	0	0	0	0	0	0	1	0	0	1	24	25	25	8.4	96	3.7	146	140	5.3	35.3	10.8	33.1	30.6	107.5	226	3.26	12	0	0	0	3.04167	0	0	30	0	90
1153	Not disclosed	0	1	14.3	0	0	0	0	0	0	0	0	0	0	0	1	16	22	23	9.1	107	1	156	140	4.7	38	12.1	26.7	31.8	84	194	4.53	7.9	0	0	0	5.91667	0	0	30	0	90
1154	Not disclosed	0	0	14.3	0	0	0	0	0	0	0	0	0	0	0	1	13	24	26	8.9	106	1.6	185	139	4	31.7	10.6	29.1	33.4	87	233	3.63	6.4	0	0	0	5.79167	0	0	30	0	90
1155	Not disclosed	1	1	14.3	0	0	1	0	1	0	0	0	0	0	0	0	12	25	7	9.1	101	0.6	87	134	4.4	39.4	12.9	29.6	32.7	90	261	4.36	5.4	0	0	0	2.41667	0	0	30	0	90
1156	Not disclosed	1	1	14.3	0	0	0	0	0	0	0	0	0	0	0	0	15	26	14	8.2	98	0.5	153	135	4.1	36.2	11.5	28.1	31.8	88	355	4.1	21.6	0	1	0	5.95833	0	0	30	0	90
1157	Not disclosed	0	1	14.3	0	0	0	0	0	0	0	0	0	0	0	0	14	24	17	7.8	92	0.6	128	127	3.4	33.5	11.7	34.5	34.9	99	370	3.39	23.7	0	0	0	16.5	0	0	30	0	90
1158	Not disclosed	0	1	14.3	0	0	0	0	0	0	0	0	1	0	0	1	17	23	22	9.1	102	1.3	277	137	4.6	32.2	11.1	32.1	34.5	93	196	3.46	11	0	0	0	8.95833	0	0	30	0	90
1159	Not disclosed	0	1	14.3	0	0	0	0	1	0	0	0	0	0	0	1	19	22	16	8.9	96	0.8	317	132	4.5	45.1	16.2	31.3	35.9	87	117	5.19	5.5	0	0	0	1.95833	0	0	30	0	90
1160	Not disclosed	0	0	14.3	0	0	1	0	0	0	0	0	0	0	0	1	14	28	19	8	104	1.1	125	142	5.4	38.5	12.5	29.3	32.4	90	251	4.27	4.6	0	0	0	7.04167	0	0	30	0	90
1161	Not disclosed	1	0	14.3	0	0	1	0	0	0	0	0	1	0	0	1	16	17	66	7.3	113	2.8	85	139	6.8	27.9	8.6	26.4	31	85	521	3.27	6.5	0	0	0	9.125	0	0	30	0	90
1162	Not disclosed	0	1	14.3	0	0	1	0	0	0	0	0	0	0	0	1	14	32	6	8.1	93	0.6	145	136	3	38.4	13.3	33.4	34.5	97	284	3.97	9.5	0	0	0	7.79167	0	0	30	0	90
1163	Not disclosed	1	1	14.3	0	0	0	0	0	0	0	0	0	0	0	1	19	27	16	8.8	94	0.9	243	136	3.9	32.2	10.7	26.8	33.4	80	474	4	15.5	0	0	1	4.875	0	0	30	0	90
1164	Not disclosed	1	0	14.3	0	0	1	0	0	0	0	0	0	0	0	1	16	23	66	8.3	107	2.3	85	141	4.9	27.2	9.1	30.2	33.3	91	322	3	6.3	0	0	0	8.79167	0	0	30	0	90
1165	Not disclosed	1	1	14.3	0	0	0	0	0	0	0	0	0	0	1	1	14	21	19	7.1	100	1	275	131	3.8	35	11.3	31	32.3	96	110	3.64	9.1	0	0	0	9.91667	0	0	30	0	90
1166	Not disclosed	1	1	14.3	0	0	0	1	0	0	0	0	1	0	0	1	16	24	24	8.4	106	1.6	147	141	4.7	34.7	11	26.6	31.7	84	301	4.12	9	0	0	0	12.7083	0	0	30	0	90
1167	Not disclosed	0	1	14.3	0	0	0	0	0	0	0	0	0	0	1	1	11	28	15	8.9	102	0.9	200	137	4.4	26.6	8.8	27	33	82	163	3.25	3.5	0	0	0	6.75	0	0	30	0	90
1168	Not disclosed	1	1	14.3	0	0	0	0	0	0	0	0	0	0	0	0	16	28	14	9.2	103	0.8	85	142	4.8	35	11.2	27.8	32	87	441	4.03	6.1	0	0	0	3.54167	0	0	30	0	90
1169	Not disclosed	0	0	14.3	0	0	0	0	0	0	0	0	0	0	0	0	16	22	17	8.6	104	1.4	124	142	4.2	38.6	13.2	25.6	34.2	75	286	5.15	11.1	0	0	0	10.1667	0	0	30	0	90
1170	Not disclosed	1	1	14.3	0	0	0	0	1	0	0	0	0	0	0	0	12	29	15	9.2	108	1.2	88	145	3.9	39.1	13.9	33.3	35.5	94	185	4.17	6.3	0	1	1	13.0833	0	0	30	0	90
1171	Not disclosed	0	0	14.3	0	0	0	0	0	0	0	0	0	0	0	1	10	30	13	8.7	101	1.2	140	137	4	35.2	11.6	28.2	32.9	86	299	4.11	4.9	0	0	0	4.91667	0	0	30	0	90
1172	Not disclosed	1	0	14.3	0	0	1	0	0	1	0	0	0	0	0	0	17	22	26	8.4	103	0.9	104	137	5.1	34.3	11.1	27.5	32.3	85	278	4.03	13.4	0	0	0	10.9167	0	0	30	0	90
1173	Not disclosed	0	1	14.3	1	0	1	0	0	0	0	0	1	0	0	1	18	24	54	8.5	99	2.1	214	137	4.1	44.3	14.5	26.8	32.7	82	270	5.4	22.1	0	1	1	23.875	0	0	30	0	90
1174	Not disclosed	0	1	14.3	0	0	0	0	0	0	0	0	0	0	0	1	17	23	24	8.8	101	1.9	118	137	4.1	24.6	7.7	29.8	31.3	95	338	2.58	8	0	0	0	18.5	0	0	30	0	90
1175	Not disclosed	0	1	14.3	0	0	0	0	0	0	0	0	1	0	0	1	14	28	16	9.6	103	1.5	120	141	3.9	38.3	12.8	32.1	33.4	96	456	3.98	14	0	0	0	4.33333	0	0	30	0	90
1176	Not disclosed	0	0	14.3	0	0	0	0	0	0	0	0	0	0	0	1	13	29	25	8	105	1.7	72	142	4.8	32.7	10.8	26.6	33	81	266	4.06	6.3	0	0	0	13.2083	0	0	30	0	90
1177	Not disclosed	0	0	14.3	0	0	1	1	0	0	0	0	0	0	0	1	12	29	15	8.5	99	0.6	218	137	3.1	37.5	12.3	27.4	32.8	84	401	4.49	13.8	0	0	0	11.1667	0	0	30	0	90
1178	Not disclosed	0	0	14.3	0	0	0	0	0	0	0	0	0	0	1	0	9	29	26	8	102	1.5	105	136	4.1	24.5	8.3	34.5	34	102	67	2.505	6.2	0	0	0	15.2083	0	0	30	0	90
1179	Not disclosed	1	1	14.3	1	1	1	0	0	0	0	0	0	0	1	1	12	34	14	9.6	100	0.8	126	142	3.7	42.7	13.7	29.8	32.1	93	225	4.6	8	0	0	0	6.83333	0	0	30	0	90
1180	Not disclosed	0	1	14.3	0	0	0	0	0	0	0	0	0	0	0	0	9	25	19	8.4	104	1.2	110	138	4.3	45.2	15.5	32.1	34.3	94	246	4.83	9.4	0	0	0	7.625	0	0	30	0	90
1181	Not disclosed	0	0	14.3	0	0	0	0	0	0	0	0	0	0	0	0	12	29	8	8.7	97	0.7	102	135	3.1	35.2	11.5	30.3	32.7	93	290	3.79	11.1	0	0	0	7.66667	0	0	30	0	90
1182	Not disclosed	0	0	14.3	0	0	0	0	0	0	0	0	1	0	1	0	13	28	16	8.8	103	0.9	78	140	4.2	41.6	13.8	35.65	33.2	107.5	84	3.67	5.6	0	0	0	5.83333	0	0	30	0	90
1183	Not disclosed	0	1	14.3	0	0	0	0	1	0	0	0	0	0	0	0	15	25	24	7.8	100	1	87	140	5	33	10.4	31	31.5	98	281	3.36	8.6	0	0	0	6.54167	0	0	30	0	90
1184	Not disclosed	0	1	14.3	0	0	0	0	0	0	0	0	0	0	0	0	14	24	24	8	103	1	110	137	4.3	27.4	9	27.8	32.7	85	440	3.23	23.2	0	0	0	3.66667	0	1	24.9583	1	24.9583
1185	Not disclosed	0	0	14.3	0	0	0	0	0	0	0	0	0	0	1	1	22	25	18	9.6	98	1.3	140	142	3.4	35.9	12.4	30	34.5	87	249	4.13	5.2	0	0	0	77.5833	0	0	30	0	90
1186	Not disclosed	1	1	14.3	0	0	0	0	0	1	0	0	0	0	0	0	11	27	22	8.7	107	0.9	92	143	3.8	34	10.7	27.7	31.3	89	433	3.84	10.8	0	0	0	5.79167	0	0	30	0	90
1187	Not disclosed	0	1	14.3	0	0	0	0	0	0	0	0	0	0	0	0	11	25	10	8.7	103	0.7	86	139	3.7	29.9	9.7	29.8	32.4	92	169	3.25	7.2	0	0	0	15.6667	0	0	30	0	90
1188	Not disclosed	0	0	14.3	0	0	1	0	0	0	0	0	0	0	0	0	11	31	17	10.1	105	0.6	117	142	4.7	39.6	13.1	29.3	33	89	201	4.45	6	0	0	0	2.125	0	0	30	0	90
1189	Not disclosed	0	1	14.3	0	0	0	0	0	0	0	0	1	0	0	1	13	30	31	8.9	101	1.3	188	139	4.7	30.4	10	27.6	32.8	84	250	3.61	6.8	0	0	0	7.04167	0	0	30	0	90
1190	Not disclosed	0	1	14.3	0	1	0	0	0	0	0	0	0	0	0	1	17	26	14	9	100	1.1	110	139	3.8	45.2	15.3	31.2	33.8	92	118	4.91	7.9	0	0	0	10	0	0	30	0	90
1191	Not disclosed	1	1	14.3	1	1	0	0	0	0	0	0	0	0	0	1	16	23	21	8.2	90	1.1	437	129	3.8	29	9.6	29.4	33.1	89	449	3.26	21.5	0	0	0	13.875	0	0	30	0	90
1192	Not disclosed	1	1	14.3	0	0	0	0	0	0	0	0	0	0	1	1	14	27	11	8.4	99	0.8	232	136	4	37.2	13.3	30.3	35.7	85	227	4.38	9	0	0	0	15.8333	0	0	30	0	90
1193	Not disclosed	0	1	14.3	0	0	1	0	0	0	0	0	0	0	0	1	11	28	18	9.3	103	0.9	110	138	4.3	40.2	13.7	32.1	34.2	94	236	4.28	10.5	0	0	0	1.29167	0	0	30	0	90
1194	Not disclosed	1	1	14.4	1	0	0	0	1	0	0	0	0	0	0	0	13	31	25	8.1	101	0.5	89	141	3.8	39.1	11.9	27	30.4	89	265	4.41	7.4	0	0	0	28.0833	0	0	30	0	90
1195	Not disclosed	0	1	14.4	1	1	1	0	0	0	0	0	1	0	0	1	22	19	79	8.1	91	3.5	182	129	3.4	30.9	10.7	30.6	34.7	88	277	3.51	17.5	0	0	0	17.7917	0	0	30	0	90
1196	Not disclosed	1	0	14.4	0	0	0	0	0	0	0	0	1	0	0	1	14	29	12	9.3	101	1.1	239	140	4.2	36	12.2	27.4	33.9	81	383	4.45	9.2	0	0	0	5.91667	0	0	30	0	90
1197	Not disclosed	0	1	14.4	1	0	1	0	0	1	0	0	0	0	0	1	16	25	6	9	103	0.9	96	141	3.2	28.1	9.5	29.9	33.8	88	207	3.18	8.2	0	0	0	7.70833	0	0	30	0	90
1198	Not disclosed	0	1	14.4	1	0	0	0	0	0	0	0	0	0	0	1	12	27	34	8.7	104	1.1	218	139	4.3	31.5	10.9	31.3	34.6	90	185	3.49	13.6	0	0	0	14.2083	0	0	30	0	90
1199	Not disclosed	1	0	14.4	0	0	0	0	0	0	0	0	0	0	0	0	16	20	16	7.7	105	0.8	185	138	3	36	12	29.8	33.5	89	436	4.04	4.3	0	0	0	2.16667	0	0	30	0	90
1200	Not disclosed	0	1	14.4	0	0	0	0	0	0	0	1	0	0	0	0	14	25	14	8.8	102	0.9	103	141	4.3	42.5	14.3	30.3	33.6	90	189	4.72	6.3	0	0	0	12.9583	0	0	30	0	90
1201	Not disclosed	1	1	14.4	0	0	1	0	0	0	0	0	0	0	0	1	18	27	14	9.7	101	0.8	174	142	4.3	40.1	13	27.5	32.5	85	284	4.74	7	0	0	0	3.04167	0	0	30	0	90
1202	Not disclosed	0	0	14.4	0	0	0	0	0	0	0	1	0	0	0	1	12	33	16	8.6	100	0.8	102	141	4.4	29.7	9.4	25.1	31.7	79	516	3.75	10	0	0	0	17.5417	0	0	30	0	90
1203	Not disclosed	0	1	14.4	1	0	1	0	1	0	0	0	0	1	1	1	14	30	6	9.3	101	0.8	97	140	5.1	45.8	16	32.1	35	92	192	4.98	10.3	0	0	0	7.08333	0	1	25.5	1	25.5
1204	Not disclosed	0	0	14.4	0	0	0	0	0	0	0	0	0	0	1	1	12	27	13	8.7	104	0.7	104	139	4	43.2	15.1	31.1	35	89	237	4.86	10.2	0	0	0	7.125	0	0	30	0	90
1205	Not disclosed	0	1	14.4	1	0	1	0	0	1	0	0	0	0	0	1	12	26	25	9	100	1.4	82	134	4.1	35	12.6	32.3	36	90	169	3.9	9.5	0	0	0	17.0833	0	0	30	0	90
1206	Not disclosed	0	1	14.4	1	0	0	1	0	0	0	0	0	0	0	1	15	24	9	9.2	103	0.7	140	139	4.2	45.3	16	32.5	35.4	92	240	4.93	4.9	0	0	0	37.9583	0	0	30	0	90
1207	Not disclosed	0	1	14.4	0	0	0	0	0	0	0	0	0	0	0	1	11	26	21	8	98	0.8	146	133	4.3	42.2	13.8	29.9	32.8	91	204	4.63	10.4	0	0	0	6.625	0	0	30	0	90
1208	Not disclosed	1	1	14.4	0	0	0	0	0	0	0	0	0	0	0	0	18	27	12	10.3	99	0.5	98	140	4	40.9	13.4	30.4	32.7	93	424	4.4	7.7	0	0	0	4.70833	0	0	30	0	90
1209	Not disclosed	1	1	14.4	0	0	1	0	0	0	0	0	0	0	0	1	18	22	43	8	100	2.1	208	136	4.4	37.1	13.1	32.3	35.3	91	199	4.06	15.5	0	0	0	6	0	0	30	0	90
1210	Not disclosed	0	1	14.4	0	0	0	0	0	0	0	0	0	0	0	0	16	24	22	10.3	107	1	90	142	4.7	46	16.3	31.8	35.6	90	163	5.13	8.5	0	0	0	1.5	0	0	30	0	90
1211	Not disclosed	0	1	14.4	0	0	0	0	0	0	0	0	0	0	0	0	15	25	14	8.5	97	0.8	165	134	3	41.4	13.1	27.6	31.6	87	247	4.74	18	0	0	0	13.7917	0	0	30	0	90
1212	Not disclosed	0	1	14.4	0	0	0	1	0	0	0	0	0	0	1	0	11	32	14	8.6	102	0.9	87	141	4.1	45.4	14.8	32.9	32.5	101	143	4.49	7.6	0	1	1	11.4583	0	0	30	0	90
1213	Not disclosed	0	1	14.4	0	0	0	0	0	0	0	0	0	0	0	1	14	26	18	8.5	97	0.9	487	133	4.3	36.6	12.6	29.3	34.4	85	186	4.29	4.3	0	0	0	8.58333	0	0	30	0	90
1214	Not disclosed	0	1	14.4	0	0	0	0	0	0	0	0	0	0	0	0	17	24	19	8.1	105	0.8	126	142	3.8	43.5	15.8	33.1	36.3	91	258	4.76	6.9	0	0	1	10.1667	0	0	30	0	90
1215	Not disclosed	1	1	14.4	0	1	1	0	0	0	0	0	1	0	0	1	13	23	29	8.5	103	1.2	95	139	4.6	30	9.1	26.5	30.3	88	326	3.43	23.1	0	0	0	15.4167	0	0	30	1	81.7917
1216	Not disclosed	1	1	14.4	0	1	1	0	0	0	0	0	0	0	0	1	15	24	26	8.3	105	1.2	103	140	4.3	33.4	11.3	28.2	33.8	83	171	4	9.2	0	0	0	8.83333	0	0	30	0	90
1217	Not disclosed	0	1	14.4	0	0	0	0	1	0	0	0	0	0	0	1	15	30	11	9	98	1.4	107	139	4	48.3	16.4	28.7	32.8	87	157	5.625	8.4	0	0	0	7.625	0	0	30	0	90
1218	Not disclosed	1	0	14.4	0	0	1	1	0	0	0	0	0	0	0	1	17	23	23	9	103	1.1	210	138	4.6	28	8.9	27.8	31.7	88	424	3.19	12.3	0	0	0	7.75	0	0	30	0	90
1219	Not disclosed	0	1	14.4	0	0	0	0	0	0	0	1	0	1	1	1	15	25	11	10.3	99	0.7	259	135	3.7	44.7	15.6	31.4	35	90	166	4.98	8.3	0	0	1	17.7917	0	0	30	0	90
1220	Not disclosed	0	1	14.4	0	0	1	0	0	0	0	0	0	0	0	1	15	22	34	9.1	110	1.4	158	141	5.6	37	12.6	30.7	34.1	90	142	4.11	4.7	0	0	0	3	0	0	30	0	90
1221	Not disclosed	1	0	14.4	0	0	0	0	0	0	0	0	0	0	0	0	18	23	69	8	98	1.4	130	135	3.6	33.4	11.8	31.9	35.3	90	235	3.71	28.45	0	0	0	27	0	0	30	0	90
1222	Not disclosed	0	0	14.4	0	0	0	0	0	0	0	0	0	0	0	1	17	23	22	9.4	97	1.8	184	133	3.5	25.3	8.4	23.8	33.2	72	516	3.53	13	0	0	0	6.66667	0	0	30	0	90
1223	Not disclosed	1	1	14.4	0	0	0	0	0	0	0	0	0	0	0	0	22	20	66	6.7	104	2.1	96	146	3.2	48.3	16	32.4	31	105	143	4.93	10.7	0	0	0	8.04167	0	0	30	0	90
1224	Not disclosed	0	1	14.4	0	0	0	0	0	0	0	0	0	0	0	1	14	28	26	9	100	0.9	83	136	5	44.1	14.9	29.4	33.7	87	231	5.05	14.1	0	0	1	2.375	0	0	30	0	90
1225	Not disclosed	0	1	14.4	0	0	0	0	0	0	0	1	0	0	1	1	9	25	6	8.3	100	0.6	113	131	3.4	32.5	11.1	35.6	34.2	104	126	3.13	4.3	0	0	0	5.79167	0	0	30	0	90
1226	Not disclosed	0	0	14.4	0	0	0	0	0	0	0	0	0	0	0	0	10	22	14	9.3	109	0.6	107	137	3.9	27.1	9	34.4	33.2	103	508	2.62	9.5	0	0	0	61.625	0	0	30	0	90
1227	Not disclosed	0	1	14.4	0	0	0	0	0	0	0	0	0	0	0	0	18	25	15	9.9	103	1.3	102	141	4.5	40.3	12.9	32.8	31.9	103	365	3.93	7.8	0	0	0	3.91667	0	0	30	0	90
1228	Not disclosed	0	1	14.4	0	0	0	0	0	0	0	0	0	0	0	1	13	23	26	8.8	105	0.8	206	136	4.8	36.7	11.7	26.7	31.9	84	304	4.38	8.4	0	0	0	19.875	0	0	30	0	90
1229	Not disclosed	0	0	14.4	0	1	1	0	1	0	0	0	1	0	0	1	18	23	33	8.8	90	1.6	512	127	4.2	38.1	12.5	29.5	32.8	90	447	4.24	14.4	0	0	1	7.95833	0	0	30	0	90
1230	Not disclosed	0	1	14.4	0	0	0	0	0	0	0	0	0	0	0	1	16	29	21	8	98	1.2	102	139	4	37.2	12.9	33.4	34.6	97	262	3.85	7.9	0	1	1	18.0833	0	0	30	0	90
1231	Not disclosed	0	1	14.4	0	1	1	0	0	0	0	0	1	0	0	1	14	21	13	8.4	104	1.2	164	135	3.7	29.3	9.7	28.3	33.3	85	290	3.44	7	0	0	0	3	0	0	30	0	90
1232	Not disclosed	0	1	14.4	1	1	1	0	0	1	0	0	1	1	0	1	11	28	36	9.4	104	1.5	200	139	4.1	37.2	13.1	33.2	35.3	94	158	3.96	9.8	0	0	0	14.875	0	0	30	0	90
1233	Not disclosed	0	0	14.4	0	1	1	0	0	0	0	0	1	0	0	1	11	24	35	8.9	113	2.6	66	145	4.3	35.9	12.8	30.3	35.6	85	280	4.22	8.8	1	0	1	14.9167	0	0	30	0	90
1234	Not disclosed	0	1	14.4	0	0	0	0	0	0	0	1	0	0	0	0	19	24	24	8.2	100	1.7	120	138	4.6	38.4	12.8	28.8	33.4	86	194	4.45	9.8	0	1	0	20.875	0	0	30	0	90
1235	Not disclosed	0	1	14.4	1	1	1	0	0	0	0	0	1	0	0	1	17	31	32	9.7	101	1.3	150	144	4.7	47.9	16.4	33.6	34.4	98	281	4.9	7.9	0	0	0	1.75	0	0	30	0	90
1236	Not disclosed	1	1	14.4	1	1	1	0	0	0	0	0	1	0	0	1	11	27	51	8.6	104	2.2	152	138	4.2	29.8	11	29.5	36.8	80	217	3.74	8.2	0	0	0	9.08333	0	0	30	0	90
1237	Not disclosed	1	0	14.4	0	0	1	0	0	0	0	0	0	0	0	1	15	28	20	9.2	101	1.3	126	139	4.9	40.6	13.3	32.4	32.7	99	293	4.1	7.9	0	0	0	3.875	0	0	30	0	90
1238	Not disclosed	0	0	14.4	0	0	0	0	0	0	0	0	0	1	0	0	11	32	14	9.3	98	0.8	97	136	4.5	39.8	13.2	25.9	33.2	78	333	5.1	15.1	0	0	0	7.25	0	0	30	0	90
1239	Not disclosed	1	0	14.4	0	0	0	1	0	0	0	0	0	0	0	0	22	21	95	8.4	97	5.1	104	136	3.6	30.1	10.6	30.6	35.3	87	91	3.47	13.9	0	1	0	6.83333	0	0	30	0	90
1240	Not disclosed	0	1	14.4	0	0	0	0	0	0	0	0	0	0	0	1	14	27	28	9.4	102	0.7	105	139	4	27.4	8.7	23.4	31.9	73	496	3.74	5.8	0	0	0	6.04167	0	0	30	0	90
1241	Not disclosed	1	1	14.4	1	0	1	0	0	0	0	0	0	0	0	1	17	26	17	9.6	103	0.8	191	142	4.4	42.4	14.6	31	34.4	90	313	4.71	8.8	0	0	0	1.41667	0	0	30	0	90
1242	Not disclosed	0	1	14.4	0	0	0	0	0	0	0	0	0	0	0	0	12	30	16	8.6	104	1.1	79	141	4.6	48.3	16.4	30.2	35.1	86	209	5.625	4.4	0	0	0	3.75	0	0	30	0	90
1243	Not disclosed	0	1	14.4	0	0	0	0	0	0	0	0	0	0	0	1	15	26	17	9.9	102	0.9	130	138	4.9	42	14.4	33.6	34.3	98	170	4.29	8.1	0	0	0	3.41667	0	0	30	0	90
1244	Not disclosed	0	0	14.4	0	0	0	0	0	0	0	0	0	0	0	0	15	26	17	9.4	101	0.7	113	138	3.9	35.2	11.3	27.6	32.1	86	361	4.09	11.9	0	0	0	6.91667	0	0	30	0	90
1245	Not disclosed	0	1	14.4	0	0	0	0	1	0	0	0	0	0	0	0	13	31	23	9.3	98	0.9	101	138	3.9	48.3	16.4	35.65	35.7	107.5	184	4.72	7	0	0	0	47	0	0	30	0	90
1246	Not disclosed	0	1	14.4	0	0	0	0	0	0	0	0	0	0	0	1	21	25	21	8.7	94	1	125	136	4.3	46.9	15.7	28.5	33.6	85	447	5.51	20.7	0	0	0	4.29167	0	0	30	0	90
1247	Not disclosed	1	0	14.4	0	0	0	0	0	0	0	0	0	0	0	0	13	27	8	8.5	103	0.7	106	139	3.7	27.5	8.4	26.2	30.5	86	299	3.21	10	0	0	0	7.625	0	0	30	0	90
1248	Not disclosed	1	0	14.4	0	0	0	0	0	0	0	0	0	0	0	0	14	27	29	7.8	107	1	78	143	4.9	37.1	12.6	33.2	34.1	98	232	3.8	3.6	0	0	0	4	0	0	30	0	90
1249	Not disclosed	0	0	14.4	0	0	0	0	0	0	0	0	1	0	1	0	20	20	52	8	103	3.1	85	139	3.8	32.1	10.5	29.2	32.7	89	137	3.59	5.7	0	0	0	21.0417	0	0	30	0	90
1250	Not disclosed	0	1	14.4	1	0	0	0	0	0	0	0	1	0	0	1	14	23	54	8.3	87	2.6	512	125	5.8	39.1	11.8	29.1	30.1	97	225	4.04	5.8	0	0	0	4.83333	0	0	30	0	90
1251	Not disclosed	1	1	14.4	0	0	0	0	0	0	0	0	0	0	0	1	13	29	15	9.6	104	0.9	103	142	4.4	35.3	11.2	27.9	31.6	88	297	4	5.8	0	0	1	7	0	0	30	0	90
1252	Not disclosed	1	1	14.4	0	0	0	0	0	0	0	0	0	0	0	1	13	28	25	9	101	0.9	109	138	4.1	35.9	11.6	27.6	32.4	85	185	4.21	5.6	0	1	1	10	0	0	30	0	90
1253	Not disclosed	1	1	14.4	0	0	0	0	0	0	0	0	0	0	0	0	15	27	9	9.7	90	0.5	91	128	3.8	35.4	11.8	33.7	33.3	101	504	3.5	9.4	0	0	0	85.7917	1	0	30	1	85.0417
1254	Not disclosed	0	1	14.4	0	0	0	0	0	0	0	0	0	0	1	0	18	27	21	9.5	98	1.2	88	140	3	39.3	12.4	28.7	31.5	91	123	4.31	6	0	0	0	24.0417	0	0	30	0	90
1255	Not disclosed	0	1	14.4	0	0	0	0	0	0	0	1	0	0	0	1	12	26	8	8.2	104	0.4	101	139	3.2	30.6	9.5	23.9	31.2	77	554	3.99	15.8	0	0	1	6.79167	0	0	30	0	90
1256	Not disclosed	1	0	14.4	0	1	0	0	1	0	0	0	0	0	0	1	14	28	16	9	106	0.6	78	144	4.2	48.3	16.4	30.1	33.4	90	254	5.56	10.7	0	0	1	34.9167	0	0	30	0	90
1257	Not disclosed	0	1	14.5	0	0	0	0	0	0	0	0	0	0	0	0	15	24	7	9	87	0.6	122	125	4.2	41.3	14.7	30.4	35.6	86	266	4.83	8.6	0	0	0	6	0	0	30	0	90
1258	Not disclosed	0	1	14.5	0	0	0	0	0	0	0	0	1	0	0	1	13	29	51	8.6	99	3.3	380	136	4.8	38.4	13.6	33.7	35.5	95	331	4.05	12.2	1	0	1	7.125	0	0	30	1	63.4167
1259	Not disclosed	1	0	14.5	0	1	0	0	0	0	0	0	0	0	0	1	9	34	20	9.4	101	1.1	166	141	3.3	34.8	11.9	29.8	34.2	87	424	3.99	10.1	0	0	0	1.625	0	0	30	0	90
1260	Not disclosed	0	1	14.5	0	0	0	0	1	0	0	0	0	0	0	0	14	32	24	8.6	94	0.6	82	135	5.2	35.2	11	29.4	31.3	94	416	3.74	8.5	0	0	0	6.20833	0	0	30	0	90
1261	Not disclosed	0	1	14.5	0	0	0	0	0	0	0	0	0	0	0	0	18	28	23	8.7	98	1.2	126	138	5.5	39.3	13.9	34.9	35.3	99	410	3.98	5.9	0	0	0	30.5833	0	0	30	0	90
1262	Not disclosed	0	0	14.5	0	1	0	0	1	0	0	0	0	0	0	1	16	25	19	10.4	95	1	435	131	4.6	39.3	14.1	31.1	35.8	87	195	4.52	4.6	0	0	1	1.5	0	0	30	0	90
1263	Not disclosed	1	0	14.5	0	0	0	0	0	0	0	0	1	0	0	1	15	27	7	9.4	100	0.6	133	138	3.7	40	13.4	29.6	33.4	89	202	4.5	7.7	1	1	0	4.45833	0	0	30	0	90
1264	Not disclosed	1	1	14.5	0	0	0	0	0	1	0	0	0	0	0	1	11	29	17	9.5	103	0.8	186	138	5.1	41.1	13.7	31.6	33.4	95	295	4.34	6.8	0	1	1	7.95833	0	0	30	0	90
1265	Not disclosed	1	1	14.5	0	0	0	0	0	0	0	0	0	1	0	0	16	22	15	9.7	102	0.7	85	140	4.3	34.3	11.7	30.4	34.1	89	261	3.85	7.2	0	0	1	3.66667	0	0	30	1	62.125
1266	Not disclosed	1	0	14.5	0	0	0	0	0	0	0	0	0	0	0	0	18	21	8	9.1	102	0.8	115	137	4	35.2	11.7	31.7	33.2	96	348	3.69	10.1	0	1	1	100.542	0	0	30	0	90
1267	Not disclosed	0	1	14.5	0	0	0	0	0	0	0	0	0	0	0	0	12	28	33	8.7	104	1	119	140	4.1	40.2	13.7	31.9	34.2	93	242	4.31	5.5	0	0	0	18.625	0	0	30	0	90
1268	Not disclosed	1	0	14.5	0	0	0	0	0	0	0	0	0	0	0	1	16	24	9	8.1	100	0.7	330	136	3.7	36.1	11.5	25.6	32	80	347	4.51	18.3	0	0	0	13.0417	0	1	21.1667	1	21.1667
1269	Not disclosed	0	1	14.5	0	0	1	0	1	0	0	0	0	0	0	1	14	19	37	8.9	110	1.3	74	139	3.8	30.8	10.2	31	33.1	94	295	3.28	7.4	0	0	0	11.7917	0	0	30	0	90
1270	Not disclosed	1	1	14.5	0	0	0	0	0	0	0	0	1	0	0	1	9	25	18	7.7	106	1.3	94	138	4.4	26.4	8.2	29.2	31.1	94	182	2.81	3.4	0	0	0	10.5417	0	0	30	0	90
1271	Not disclosed	1	1	14.5	0	0	0	0	0	0	0	0	0	0	0	0	12	29	30	7.6	104	0.9	95	140	5.4	35.8	11.5	31.8	32.2	99	358	3.63	8.1	0	0	0	7.33333	0	0	30	0	90
1272	Not disclosed	0	1	14.5	0	0	0	0	0	0	0	0	0	0	0	0	11	33	21	8.6	100	0.7	91	139	4.6	35.9	12	28.7	33.3	86	735	4.17	9.2	0	0	0	4.29167	0	0	30	0	90
1273	Not disclosed	0	0	14.5	0	0	0	0	0	0	0	0	0	0	0	1	12	26	15	8.6	99	0.9	157	133	4.2	28.4	9.8	28.9	34.7	83	348	3.4	21.1	0	0	0	3.91667	0	0	30	0	90
1274	Not disclosed	0	1	14.5	0	1	0	0	0	0	0	0	0	0	1	0	10	28	12	9.3	103	0.9	89	137	3.8	38.3	13.1	31.1	34.1	91	194	4.2	5	0	0	0	20.875	0	0	30	0	90
1275	Not disclosed	0	1	14.5	0	0	0	0	0	0	0	0	1	0	0	1	18	34	57	8.7	94	7.1	82	142	5	38.5	13.3	31.6	34.5	92	265	4.21	8.3	0	0	0	10.5	0	0	30	0	90
1276	Not disclosed	0	0	14.5	0	0	0	0	0	0	0	0	0	0	0	1	17	26	13	9.7	101	0.8	151	140	3.8	40.9	14.1	29	34.4	85	263	4.84	13.1	0	0	0	3.83333	0	0	30	0	90
1277	Not disclosed	1	1	14.5	0	0	0	0	0	0	0	1	0	0	0	0	15	24	17	8.8	98	0.4	73	137	4.4	38.1	12.6	29.2	33.1	88	387	4.31	7.4	0	0	0	11.8333	0	0	30	0	90
1278	Not disclosed	1	0	14.5	0	1	0	0	0	0	0	1	0	0	0	0	19	19	31	8.8	101	0.7	122	135	4.1	31.6	10.3	30.7	32.7	94	234	3.37	28.45	0	1	1	17.75	1	1	17.2083	1	17.2083
1279	Not disclosed	1	0	14.5	0	0	0	1	0	0	0	0	0	0	0	1	14	16	16	7.1	109	0.6	199	136	3.1	29.2	10.1	32	34.7	92	117	3.17	4.2	0	1	1	41	1	0	30	1	40.1667
1280	Not disclosed	1	0	14.5	0	1	1	0	0	0	0	0	0	0	0	1	12	28	23	9.2	87	1	312	127	5.3	36.3	11.3	27.3	31.1	88	213	4.14	7.9	0	0	0	18.875	0	0	30	0	90
1281	Not disclosed	1	0	14.5	0	0	0	0	0	0	0	0	1	0	1	1	17	22	70	7.8	96	3.3	322	131	3.9	30.2	10.3	30.3	34	89	141	3.39	10.8	0	0	0	7.08333	0	0	30	0	90
1282	Not disclosed	1	0	14.5	0	0	0	0	1	0	0	0	0	0	0	0	12	28	13	7.6	106	0.8	121	141	3.8	36.3	12.7	29.4	35	84	251	4.32	19.1	0	1	0	17.9167	0	0	30	0	90
1283	Not disclosed	0	1	14.5	0	1	1	0	0	0	0	0	1	1	0	1	16	23	30	9.3	108	1.6	230	143	3.9	41.2	14.2	28.4	34.4	83	229	5	7.8	0	0	0	63.4583	0	0	30	0	90
1284	Not disclosed	0	1	14.5	0	1	0	0	0	0	0	0	1	0	0	1	16	28	15	9.3	95	1.1	318	134	4.6	48.3	16.4	31.1	33.9	92	168	5.625	10.1	0	0	0	4.95833	0	0	30	0	90
1285	Not disclosed	0	1	14.5	0	0	0	0	0	0	0	0	0	0	1	1	16	30	11	9.1	97	1	211	139	3.7	34.9	12.8	32	36.8	87	162	4.01	7.8	0	0	0	6.91667	0	0	30	0	90
1286	Not disclosed	0	1	14.5	0	0	1	0	0	0	0	0	0	0	0	1	11	30	18	8.7	96	0.8	256	132	4.5	32.1	11.2	29.8	34.9	85	201	3.77	5.9	0	0	0	7	0	0	30	0	90
1287	Not disclosed	1	0	14.5	0	0	0	0	1	0	0	0	1	0	0	1	14	30	31	9.6	101	1.5	118	141	4	33.6	11.2	30.8	33.3	93	389	3.63	6.5	0	0	0	4.66667	0	0	30	0	90
1288	Not disclosed	0	1	14.5	0	0	1	0	0	0	0	0	0	0	0	1	15	26	26	9.4	102	1.1	100	139	4.2	34.1	10.8	34.2	31.8	107.5	151	3.16	3.7	0	0	1	3.04167	0	0	30	0	90
1289	Not disclosed	0	1	14.5	0	0	0	0	0	0	0	0	0	0	0	1	14	30	21	9.1	101	0.9	124	141	3.6	39.8	13.9	31.6	35	90	221	4.41	11.2	0	0	0	6.83333	0	0	30	0	90
1290	Not disclosed	0	1	14.5	0	1	1	0	0	0	0	0	1	0	0	1	16	22	25	10.6	100	1.5	125	138	5	38	12.1	29	31.8	91	265	4.17	10	0	0	0	4.75	0	0	30	0	90
1291	Not disclosed	0	0	14.5	1	0	1	0	0	0	0	0	1	0	0	1	11	23	54	8.1	113	3.5	109	144	4.9	32.2	11.4	32.9	35.4	93	196	3.46	6.6	1	0	0	5.79167	0	0	30	0	90
1292	Not disclosed	1	1	14.5	1	1	1	0	0	0	0	0	1	0	0	1	19	25	71	9.4	98	2	207	138	3.6	27.3	8.5	29.4	31.1	95	566	2.88	19.1	0	0	0	12.9583	0	0	30	0	90
1293	Not disclosed	0	0	14.5	0	0	1	0	0	0	0	0	1	0	0	1	13	32	34	9.2	95	2.7	368	137	3.3	32.6	11.1	28.9	34.1	85	170	3.85	9	1	0	0	4.125	0	0	30	0	90
1294	Not disclosed	0	1	14.5	0	0	0	0	0	0	0	0	0	0	0	0	17	27	9	8.1	99	0.7	103	139	4.3	29.5	9.5	28.4	32.2	88	721	3.34	11.5	0	0	0	10.5	0	0	30	0	90
1295	Not disclosed	1	0	14.5	0	0	0	1	0	0	0	0	0	0	1	1	13	18	8	7.9	108	0.7	87	136	3	28.8	9.5	35.65	32.8	107.5	468	2.65	19.4	0	1	0	5.58333	0	0	30	0	90
1296	Not disclosed	0	1	14.5	1	0	0	0	1	0	0	0	0	0	0	1	15	28	18	9.1	101	0.8	203	140	4.4	41.2	13.3	30.1	32.4	93	221	4.43	9	0	0	0	12.9583	0	0	30	0	90
1297	Not disclosed	0	1	14.5	0	0	1	0	0	0	0	0	0	0	0	1	16	24	10	9.3	101	1	133	137	3.9	41	13.4	27.9	32.7	85	239	4.81	6	0	0	0	1.41667	0	0	30	0	90
1298	Not disclosed	1	1	14.5	0	0	0	0	1	0	0	0	0	0	0	0	18	22	17	8.4	102	0.8	96	137	4.5	28.5	9.8	28	34.6	81	356	3.51	6.1	0	0	0	11.8333	0	0	30	0	90
1299	Not disclosed	1	1	14.5	0	0	0	1	0	0	0	0	0	0	0	1	9	33	24	8.8	103	1	166	139	4.3	29.1	9.9	30.1	34.1	88	222	3.31	6.6	0	1	0	15.0833	0	0	30	0	90
1300	Not disclosed	0	0	14.5	0	1	1	0	0	0	0	0	1	0	1	1	16	24	18	9.6	100	1.1	427	135	4.9	43.8	13.6	25.6	31	83	238	5.31	12.1	0	0	0	6.91667	0	0	30	0	90
1301	Not disclosed	0	1	14.5	0	0	0	0	0	0	0	0	1	0	0	1	13	25	29	9.1	105	1.6	165	138	4.8	29.2	10	31.4	34.2	92	289	3.18	11.1	0	0	1	1.33333	0	0	30	0	90
1302	Not disclosed	0	1	14.5	0	0	0	0	1	0	0	0	0	0	0	1	18	22	17	8.4	93	0.9	144	129	4.2	35.5	11.5	26.4	32.4	82	291	4.35	10.2	0	0	0	4.95833	0	0	30	0	90
1303	Not disclosed	0	1	14.5	0	0	0	1	0	0	0	0	1	0	0	1	17	24	63	9.3	104	2.4	192	141	3.9	33.9	11.5	30.8	33.9	91	201	3.74	8.4	0	0	0	3.75	0	0	30	0	90
1304	Not disclosed	1	1	14.5	0	0	0	0	0	0	0	0	0	0	0	0	14	24	13	8.8	104	0.6	103	138	4.4	32	10.9	27.2	34	80	264	4.01	4.7	0	0	0	23.4167	0	0	30	0	90
1305	Not disclosed	1	1	14.5	0	0	0	0	0	0	0	0	0	0	0	0	15	27	13	9.5	98	0.7	67	136	3.6	36.5	12.6	30.8	34.6	89	447	4.1	9.3	0	0	0	4.41667	0	0	30	0	90
1306	Not disclosed	1	0	14.5	0	1	1	0	1	0	0	0	1	0	0	1	13	28	24	9	95	1.2	144	136	5.9	32.9	10.4	25.7	31.6	81	511	4.05	13.7	0	0	0	10.9167	0	0	30	0	90
1307	Not disclosed	1	1	14.5	0	0	0	0	0	0	0	0	0	0	0	0	16	25	20	9.6	100	0.8	126	141	4.4	42.8	14.2	29.4	33.2	89	214	4.83	8.9	0	0	0	5.45833	0	0	30	0	90
1308	Not disclosed	0	1	14.5	0	0	1	0	0	0	0	0	0	0	0	0	18	23	23	9.8	98	1.4	152	134	4.6	33.5	11.8	31.2	35.2	89	281	3.78	25.4	0	0	0	11.9583	0	0	30	0	90
1309	Not disclosed	1	0	14.5	0	0	0	0	0	0	0	0	0	0	0	0	18	24	12	9.9	96	0.7	101	133	5	44.7	14	29.7	31.4	95	634	4.72	11.3	0	0	0	15.0417	0	0	30	0	90
1310	Not disclosed	0	1	14.5	0	0	0	0	0	0	0	0	0	0	0	0	16	28	12	8.3	97	1	110	136	4.6	45	15.1	30.6	33.6	91	166	4.94	5.2	0	0	0	26.9167	0	0	30	0	90
1311	Not disclosed	0	1	14.5	1	1	0	0	1	0	0	0	0	1	0	1	14	19	30	8.2	104	1.1	89	137	3.8	39.5	12.6	29.1	31.9	91	194	4.33	8	0	0	0	14.2917	0	1	24.5	1	24.5
1312	Not disclosed	0	0	14.5	0	0	0	0	0	0	0	0	1	0	0	1	18	16	49	8.5	112	3.3	141	141	5.2	28.6	9	32.8	31.6	104	183	2.76	5.1	0	0	0	3.79167	0	0	30	0	90
1313	Not disclosed	1	1	14.5	0	1	0	0	1	0	0	1	1	0	0	1	21	17	51	9	109	2.6	131	143	3.7	38.7	13	35.3	33.6	105	212	3.69	6.9	0	1	0	10.75	0	0	30	1	57.2083
1314	Not disclosed	0	1	14.5	1	0	1	1	0	0	0	0	0	0	0	1	17	24	22	9	106	0.9	121	143	4.4	30	9.8	29.6	32.8	90	268	3.32	8.2	0	0	0	13.0417	0	0	30	0	90
1315	Not disclosed	1	1	14.5	0	0	0	0	1	0	0	0	0	0	0	0	10	26	8	8.6	110	0.9	105	142	3.9	35.6	11.7	27.4	32.9	83	239	4.28	7.2	0	0	0	2.75	0	0	30	0	90
1316	Not disclosed	0	1	14.5	1	1	0	0	0	0	0	0	0	0	0	1	11	26	9	9.9	108	0.7	100	140	4.8	42.8	14.9	32.5	34.8	94	258	4.57	10.3	0	0	0	6.79167	0	0	30	0	90
1317	Not disclosed	1	1	14.5	1	0	1	0	0	0	0	0	0	0	0	1	16	26	17	9.6	106	1	95	144	4.3	35.9	12.4	32.2	34.7	93	334	3.87	7.9	0	0	0	7.375	0	0	30	0	90
1318	Not disclosed	1	1	14.5	0	0	0	0	0	0	0	0	0	0	0	1	14	29	13	8.8	106	0.7	118	145	4.2	37.2	11.9	27.4	32	86	171	4.35	5.1	0	0	0	10.8333	0	0	30	0	90
1319	Not disclosed	0	1	14.5	0	0	0	0	0	0	0	0	0	0	0	0	18	28	7	8.7	92	0.7	115	134	4.1	30	9.6	26.5	32	83	466	3.62	9.1	0	0	0	13.9583	0	0	30	0	90
1320	Not disclosed	0	1	14.5	0	0	0	0	0	0	0	0	0	0	0	0	14	17	21	6.8	100	0.8	90	131	4.8	26	8.8	29.6	33.8	88	67	2.97	3.4	0	0	0	7.83333	0	0	30	0	90
1321	Not disclosed	1	0	14.6	0	0	0	0	0	0	0	0	0	0	0	1	19	22	12	9.1	102	0.8	158	139	4.1	35.1	10.9	23.9	31	77	394	4.57	10	0	0	0	6.66667	0	0	30	0	90
1322	Not disclosed	0	1	14.6	0	0	0	0	0	0	0	0	0	0	0	0	10	30	15	9.4	103	0.8	93	139	4.4	31.6	10.9	28.8	34.6	83	336	3.79	6.1	0	0	0	10.4583	0	0	30	0	90
1323	Not disclosed	1	1	14.6	0	0	0	0	0	0	1	0	1	0	0	1	14	25	49	10.3	110	1.6	158	144	4.5	37.8	12.6	32.7	33.3	98	188	3.86	6.2	0	0	0	8.875	0	0	30	0	90
1324	Not disclosed	0	1	14.6	0	0	0	0	0	0	0	0	0	0	0	0	21	20	99.5	8.7	95	3.2	96	136	4.7	34.5	11.2	29.2	32.5	90	183	3.84	12.6	0	0	0	13.875	0	0	30	0	90
1325	Not disclosed	1	1	14.6	0	0	0	0	0	0	0	0	0	0	1	0	16	29	12	7.4	94	1.2	85	135	3.6	34.9	11	25.5	31.5	81	633	4.3	18.6	0	0	0	9.54167	0	0	30	0	90
1326	Not disclosed	0	0	14.6	0	0	0	0	0	0	0	0	0	0	0	1	13	29	20	9.3	100	0.5	93	142	4.1	34.2	10.9	30.4	31.9	95	385	3.59	11.4	0	0	0	6.95833	0	0	30	0	90
1327	Not disclosed	0	0	14.6	0	0	0	0	0	0	0	0	0	0	1	0	16	23	14	8.7	101	0.9	99	135	4.6	34.2	11.5	30.3	33.5	90	563	3.79	12.4	0	0	0	16.0417	0	0	30	0	90
1328	Not disclosed	0	1	14.6	0	0	0	0	0	0	0	0	0	0	0	0	18	26	14	6.7	97	0.8	146	137	4.4	35.1	11.4	25.1	32.5	77	370	4.54	7.4	0	0	0	11.4583	0	0	30	0	90
1329	Not disclosed	0	1	14.6	0	1	0	0	1	0	0	0	1	0	0	1	13	31	26	10	102	1.2	108	141	4.9	38.5	13	31.2	33.8	93	241	4.16	8.8	0	0	1	2.125	0	0	30	0	90
1330	Not disclosed	0	1	14.6	0	0	0	0	0	0	0	0	0	0	1	0	13	26	7	8.8	103	1	64	138	4.3	33	11.3	28.4	34.2	83	373	3.98	6.8	0	0	0	4.25	0	0	30	0	90
1331	Not disclosed	0	1	14.6	0	0	1	0	0	0	0	0	0	0	0	1	11	28	14	9.1	103	0.8	145	142	4.8	41.7	13.5	28.6	32.4	88	267	4.72	6	0	0	1	33.2917	0	0	30	0	90
1332	Not disclosed	1	1	14.6	0	0	1	0	0	0	0	0	0	0	0	1	16	25	16	9	101	0.7	57	142	5	34	10.7	27.7	31.5	88	305	3.86	9.9	0	0	0	11.125	0	0	30	0	90
1333	Not disclosed	1	1	14.6	0	0	0	0	0	0	0	0	0	0	0	1	20	22	21	8.2	100	1.2	295	137	4.8	36.1	11.9	26.9	32.9	82	266	4.41	12.1	0	0	0	9.75	0	0	30	0	90
1334	Not disclosed	0	1	14.6	0	0	0	0	1	0	0	0	0	0	0	0	9	28	13	7.5	98	1	71	135	5.2	27.5	8.7	30.3	31.6	96	564	2.87	17.2	0	0	0	22.7083	0	0	30	1	43
1335	Not disclosed	0	1	14.6	0	0	0	1	1	0	0	0	0	0	0	0	12	23	13	8.3	97	0.6	136	129	3.2	36.5	12.1	33.5	33.2	101	67	3.62	4.6	0	1	0	29.2917	0	0	30	0	90
1336	Not disclosed	0	1	14.6	0	0	0	0	0	0	1	0	0	0	0	0	16	23	18	8	91	0.7	108	130	3.9	32	10.8	30.3	33.8	90	118	3.56	15.5	0	0	1	57.5417	0	0	30	0	90
1337	Not disclosed	1	1	14.6	0	0	0	0	0	1	0	0	0	0	0	0	15	26	14	8.5	102	0.7	126	139	3.5	26.6	8.4	23.5	31.7	74	165	3.58	7.3	0	0	0	3	0	0	30	0	90
1338	Not disclosed	0	1	14.6	1	1	1	0	0	0	0	0	0	0	0	1	16	23	13	8.7	104	0.9	238	139	3.8	35.9	12.1	31.4	33.7	93	229	3.84	6.5	0	0	0	1.95833	0	0	30	0	90
1339	Not disclosed	1	0	14.6	0	0	0	0	1	0	0	0	0	0	0	1	13	28	12	8.7	96	0.8	244	132	4.9	29.3	9.3	25.3	31.7	80	606	3.68	11.2	0	0	0	2.95833	0	0	30	0	90
1340	Not disclosed	0	1	14.6	1	0	0	0	0	0	0	0	1	0	0	1	17	28	28	9.6	91	3.8	225	136	4.1	32.4	10.4	30.8	32.1	96	250	3.38	9.1	0	0	0	9.04167	0	0	30	1	60.4167
1341	Not disclosed	1	1	14.6	1	0	0	0	0	0	0	0	1	0	0	1	18	25	24	8.2	100	1.4	159	143	4.9	28.7	8.5	24.4	29.6	83	396	3.48	11.8	0	0	0	4.95833	0	0	30	0	90
1342	Not disclosed	1	1	14.6	1	0	1	0	0	0	0	0	0	0	0	1	15	20	22	8.5	97	1	220	132	6.8	37.8	11.8	28.1	31.2	90	277	4.2	16.4	0	0	0	12	0	0	30	0	90
1343	Not disclosed	0	0	14.6	0	0	0	0	0	0	0	0	0	0	0	0	15	27	18	8.7	101	1	90	138	4.5	36.6	12.1	29.2	33.1	88	222	4.15	6.8	0	0	0	6.16667	0	0	30	0	90
1344	Not disclosed	1	1	14.6	0	0	0	0	0	0	0	0	1	0	0	1	15	27	27	9.4	100	1	101	137	5.1	32.6	10.2	27.9	31.3	89	468	3.66	7	0	0	0	37.0833	0	0	30	0	90
1345	Not disclosed	0	1	14.6	0	0	0	0	0	0	0	0	0	0	0	0	14	19	17	7.1	98	0.9	81	131	5.2	34	11	31.2	32.4	96	525	3.53	12	0	0	1	16.9167	0	0	30	0	90
1346	Not disclosed	0	1	14.6	0	1	0	0	0	0	0	0	1	0	0	1	14	27	35	9.5	102	1.5	183	138	5.1	33.3	12.5	32.1	36.8	86	245	3.89	5.9	0	0	0	1.25	0	0	30	0	90
1347	Not disclosed	0	1	14.6	0	0	0	0	0	0	0	0	0	0	0	1	19	22	25	8.3	105	1.1	129	142	4.4	37.6	12.4	28.9	33.1	88	260	4.3	17.6	0	0	0	24.9583	0	0	30	0	90
1348	Not disclosed	1	1	14.6	0	0	0	0	0	0	0	0	1	0	0	1	17	25	16	7.6	100	0.7	294	138	4	43.6	14.5	28.7	33.3	86	119	5.06	8.9	0	0	0	13.1667	0	0	30	0	90
1349	Not disclosed	0	1	14.6	0	1	1	0	0	0	0	0	1	0	0	1	14	30	24	9.7	94	1.1	404	134	4.3	40	14.6	33.4	36.4	92	398	4.36	6.3	0	0	0	44.0833	0	0	30	0	90
1350	Not disclosed	0	0	14.6	1	1	0	0	0	0	0	1	0	0	0	1	21	23	13	8.3	96	0.9	127	135	5.2	45.6	14.9	31.2	32.7	96	291	4.77	9.8	0	0	0	5.875	0	0	30	0	90
1351	Not disclosed	1	1	14.6	0	0	1	0	1	0	0	0	0	0	0	1	17	26	13	8.6	96	0.7	182	135	4	34.8	11.6	31.9	33.4	96	268	3.63	7.3	0	0	0	9.5	0	0	30	0	90
1352	Not disclosed	1	1	14.6	0	0	0	0	0	0	0	0	0	0	0	1	10	29	9	8.6	105	0.5	66	140	3.5	36.4	11.7	29.3	32.1	91	218	4	5.4	0	0	0	12.75	0	0	30	0	90
1353	Not disclosed	0	1	14.6	0	0	0	0	1	0	0	0	0	0	0	0	27	14	24	7.2	101	1.3	57	141	4.7	32	10.6	33.2	33.2	100	172	3.2	6	0	0	0	6.95833	0	0	30	0	90
1354	Not disclosed	1	1	14.6	0	0	0	0	1	0	0	0	0	0	0	0	13	24	23	8.4	104	0.5	95	141	4	36.8	12.3	33.2	33.4	99	331	3.71	15	0	0	0	24.5417	0	0	30	0	90
1355	Not disclosed	1	1	14.6	0	0	0	0	1	1	0	0	0	0	0	0	20	20	10	8.7	98	0.7	86	134	4.2	37.9	11.9	28.6	31.4	91	221	4.16	13	0	0	0	6.04167	0	0	30	0	90
1356	Not disclosed	0	0	14.6	0	0	1	0	0	0	0	0	0	0	0	1	15	26	17	8.7	93	0.9	218	129	4.7	33.5	11.6	29.3	34.8	84	347	3.98	7.9	0	0	0	5.375	0	0	30	0	90
1357	Not disclosed	1	1	14.6	0	0	0	1	0	0	0	1	0	0	0	0	12	16	13	6.7	113	0.6	83	139	3	22.7	8	29.4	35.6	83	121	2.71	8.9	0	0	0	11.4167	0	0	30	0	90
1358	Not disclosed	0	1	14.6	0	1	1	1	1	0	0	1	0	0	0	1	12	26	14	8.2	91	0.6	110	129	4.6	32.5	11.1	30.5	34.2	89	151	3.64	16.4	0	0	0	77.7917	1	0	30	1	77.0833
1359	Not disclosed	0	1	14.6	0	0	0	0	0	0	0	0	0	0	0	1	10	29	18	9.5	105	0.8	108	140	4.3	38.7	13.1	29	33.9	86	229	4.52	5	0	0	0	12.6667	0	0	30	0	90
1360	Not disclosed	0	1	14.6	1	1	0	0	0	0	0	0	1	0	0	1	16	23	43	9.1	106	1.8	72	140	5.1	29.4	9.2	27.1	31.5	86	348	3.4	8.9	0	1	0	2	0	0	30	1	83.4167
1361	Not disclosed	0	0	14.6	0	0	0	1	0	0	0	0	1	0	0	1	14	26	18	8.5	98	1.7	319	134	4.4	34.7	11.6	28.9	33.4	87	371	4.01	7.2	0	0	0	4.91667	0	0	30	0	90
1362	Not disclosed	0	0	14.6	0	0	1	0	0	0	0	0	0	0	0	1	12	31	13	9.7	100	1.2	179	143	4.1	38.7	12.3	26.8	31.8	84	314	4.59	8.7	0	0	0	15.9583	0	0	30	0	90
1363	Not disclosed	1	0	14.6	0	1	0	0	0	0	0	0	1	0	0	1	17	23	19	8.9	100	1.1	287	136	4.4	45.2	15.2	31.5	33.7	94	215	4.82	12.8	0	0	0	15.375	0	0	30	0	90
1364	Not disclosed	1	0	14.6	0	0	0	0	0	0	0	0	0	0	0	1	14	24	7	9.4	99	0.7	395	135	4.1	37.9	12.7	28	33.6	83	339	4.55	8.3	0	0	0	7.875	0	0	30	0	90
1365	Not disclosed	0	1	14.6	0	0	1	1	0	0	0	1	0	0	0	0	16	22	8	8.8	102	0.8	107	136	4.4	39.4	12.9	30.5	32.7	93	160	4.23	9.4	0	0	0	14.625	0	0	30	0	90
1366	Not disclosed	0	1	14.6	0	1	1	0	0	0	0	0	0	0	0	0	12	25	23	8.2	104	1.4	88	137	4.4	40.5	13.5	31	33.3	93	186	4.35	6.6	0	0	1	3.08333	0	0	30	0	90
1367	Not disclosed	0	1	14.6	0	0	0	0	0	0	0	0	0	0	1	1	12	25	12	7.5	99	0.9	111	132	4	38.4	13.6	31.6	35.4	89	93	4.29	4.7	0	0	0	12.9583	0	0	30	0	90
1368	Not disclosed	0	0	14.6	1	0	1	0	0	0	0	0	1	0	0	1	16	33	48	9.2	99	6.6	111	143	5	37	12	32.3	32.4	100	161	3.71	5.88	1	0	1	6.95833	0	0	30	0	90
1369	Not disclosed	0	1	14.6	0	1	1	0	1	0	0	0	0	0	0	0	14	28	22	7.6	99	0.9	89	138	3.4	41.6	14.3	33	34.2	97	182	4.32	7.4	0	0	1	21.875	0	0	30	0	90
1370	Not disclosed	0	1	14.6	0	0	0	0	1	0	0	0	0	0	0	0	17	24	12	9.7	98	0.7	123	135	4.4	34.9	11.6	30.9	33.2	93	314	3.76	12.9	0	0	0	8.58333	0	0	30	0	90
1371	Not disclosed	0	0	14.6	0	1	0	0	0	0	0	0	0	0	0	1	17	22	11	8.6	102	1.3	149	137	3.9	39.6	14	30.2	35.3	86	191	4.63	5.8	0	0	1	9.70833	0	0	30	0	90
1372	Not disclosed	0	0	14.6	0	0	0	0	0	0	0	0	0	0	1	0	14	22	12	8.2	106	0.6	87	137	3.8	43.3	14.2	32.5	32.9	99	166	4.37	6.6	0	0	0	7.66667	0	0	30	0	90
1373	Not disclosed	0	1	14.6	0	0	0	0	0	0	0	0	1	0	0	0	11	31	18	9.5	94	0.8	105	132	4.1	27.5	9.1	31.7	33.1	96	270	2.87	9.8	0	0	0	9.08333	0	0	30	0	90
1374	Not disclosed	1	1	14.6	0	0	0	1	0	0	0	0	0	0	0	0	17	25	9	8.6	102	0.6	86	140	3.6	35.9	12.1	29.6	33.8	88	230	4.1	6.2	0	0	0	6.95833	0	0	30	0	90
1375	Not disclosed	0	1	14.6	0	1	1	0	0	0	0	0	1	0	0	1	14	28	66	8.8	104	2.1	215	142	4.4	35.1	12.1	31.5	34.5	91	165	3.85	6.1	0	0	1	9.125	0	0	30	0	90
1376	Not disclosed	0	1	14.6	0	0	0	0	0	0	0	0	0	0	1	1	17	25	14	8.7	93	0.9	208	131	4.4	39.2	12.4	28.2	31.6	89	84	4.39	9.7	0	0	0	13.5833	0	0	30	0	90
1377	Not disclosed	0	1	14.6	0	0	1	0	0	0	0	0	1	0	0	1	15	24	40	9.2	105	2	57	138	5.5	29.2	10.1	28.8	34.7	83	321	3.51	7.3	0	0	0	3.08333	0	0	30	0	90
1378	Not disclosed	0	0	14.6	0	1	1	0	0	0	0	0	0	0	0	1	12	28	14	8.9	100	1.3	99	140	4.2	29.2	9.6	28.5	32.9	87	380	3.37	14.5	0	0	0	2.875	0	0	30	0	90
1379	Not disclosed	0	1	14.6	0	0	0	0	1	0	0	0	0	0	0	0	24	20	12	8.7	102	0.8	127	141	4.5	42.1	14.2	30.3	33.8	90	246	4.7	10.4	0	0	0	25.25	0	0	30	0	90
1380	Not disclosed	0	0	14.6	0	0	1	0	0	0	0	0	1	0	0	1	13	22	19	8.3	102	2	226	132	5.3	31.8	11	30.1	34.5	87	153	3.65	3.5	0	0	0	6.08333	0	0	30	0	90
1381	Not disclosed	0	1	14.6	0	0	1	0	1	0	0	0	1	0	0	0	21	23	36	9.2	103	2.9	92	143	4.2	43.2	14.3	31.4	33.4	94	267	4.41	7.6	1	0	1	7.125	0	0	30	0	90
1382	Not disclosed	0	1	14.6	0	0	0	0	0	0	0	0	0	0	0	1	14	27	17	8.4	96	1.1	164	133	4.1	40.6	14.1	30.8	34.8	89	100	4.59	7.8	0	0	0	7.75	0	0	30	0	90
1383	Not disclosed	0	0	14.6	0	0	1	0	0	0	0	0	1	0	0	1	12	29	41	8.9	105	3.1	409	141	5.1	37.5	12.9	30	34.5	87	249	4.31	6.9	0	0	0	14	0	0	30	0	90
1384	Not disclosed	1	1	14.6	0	0	0	0	0	0	0	0	0	0	0	0	16	24	20	8.2	103	0.8	99	137	6.2	42.5	14.1	29.8	33.2	90	213	4.74	10.4	0	0	0	10.9167	0	0	30	0	90
1385	Not disclosed	0	1	14.6	0	0	0	0	0	0	0	0	0	0	0	1	16	25	16	8.6	102	0.7	123	139	4.2	39.1	14	31	35.8	87	273	4.52	19.9	0	0	0	4.79167	0	0	30	0	90
1386	Not disclosed	1	1	14.6	0	0	0	0	0	0	0	0	0	0	0	0	13	27	16	9	101	0.4	99	138	3.3	38.1	12.7	29.8	33.3	90	331	4.25	21.9	0	0	1	4.125	0	0	30	0	90
1387	Not disclosed	0	1	14.6	0	0	1	0	0	0	0	0	1	1	0	1	17	28	28	9	101	1.8	139	142	3.6	45.1	15.9	30.8	35.3	87	185	5.16	5.4	0	0	0	5.29167	0	0	30	0	90
1388	Not disclosed	0	1	14.6	0	0	0	0	0	0	0	0	0	0	0	0	19	25	19	9.7	100	0.8	111	140	4.1	36.8	12.3	32.1	33.5	96	180	3.84	5.8	0	0	0	8.95833	0	0	30	0	90
1389	Not disclosed	0	1	14.6	0	0	0	0	0	0	0	0	0	0	0	0	20	20	13	8.3	98	0.7	90	134	4	37.1	13.2	29.5	35.5	83	313	4.46	4.3	0	0	0	28.5833	0	0	30	0	90
1390	Not disclosed	0	1	14.6	1	0	1	0	0	0	0	0	1	0	0	1	14	27	30	9.1	105	1.7	318	142	4	44.1	14.4	31.1	32.7	95	194	4.63	7.3	0	0	0	1.33333	0	0	30	0	90
1391	Not disclosed	0	0	14.6	0	0	1	1	0	0	0	0	0	0	1	1	11	32	11	8.6	101	1.1	57	140	3.7	33.4	12.5	29.4	36.8	79	144	4.26	5.8	0	0	0	11.7083	0	0	30	1	46.1667
1392	Not disclosed	0	1	14.6	0	0	0	0	0	0	0	0	0	0	0	1	17	24	39	9.5	103	2.2	251	139	4.9	36.5	12.8	25.9	35	74	258	4.93	6.6	0	0	0	3.95833	0	0	30	0	90
1393	Not disclosed	0	1	14.6	1	1	1	0	0	0	0	0	1	0	0	1	16	26	39	8.7	99	1.6	427	136	5.1	38.1	13.5	35.65	35.4	101	215	3.77	10.2	0	0	0	8.66667	0	0	30	0	90
1394	Not disclosed	0	1	14.6	0	0	0	0	1	0	0	0	0	0	0	0	14	25	22	9.1	103	1	209	137	5	35.6	12.2	28.6	34.3	84	207	4.27	6.9	0	0	0	2.125	0	0	30	0	90
1395	Not disclosed	0	0	14.6	0	0	0	0	0	0	0	0	0	0	0	1	16	28	13	9.6	99	1	367	139	4.1	38.5	12.2	27.4	31.6	87	208	4.44	5.2	0	0	0	6.125	0	0	30	0	90
1396	Not disclosed	0	1	14.6	0	0	0	0	0	0	0	0	1	0	0	1	14	30	34	9.6	100	8	169	140	4.3	28.9	10	31.3	34.8	90	221	3.21	8.8	1	0	0	4.95833	0	0	30	0	90
1397	Not disclosed	1	1	14.6	0	0	0	0	0	0	0	0	0	0	0	0	17	25	30	9.6	101	0.9	118	138	4.8	35.5	11.3	30.3	31.8	95	402	3.73	11.7	0	0	0	6.20833	0	0	30	0	90
1398	Not disclosed	0	1	14.6	0	0	0	0	0	0	0	0	1	0	0	0	27	14	99.5	9.4	113	7.7	104	146	4.9	28.3	8.6	29.2	30.4	96	391	2.95	28.45	0	0	0	22.375	0	0	30	0	90
1399	Not disclosed	0	1	14.6	0	0	0	1	0	0	0	0	1	0	0	1	14	23	39	9.1	102	1.6	186	135	4.3	24.3	7.3	27	29.6	91	292	2.67	9.6	0	0	0	30.0833	0	0	30	0	90
1400	Not disclosed	1	1	14.6	1	0	0	0	1	0	0	0	1	0	0	1	15	24	39	9.1	100	1.2	166	136	3.8	31.3	10.2	28.1	32.6	86	243	3.63	10	0	0	0	11.9167	0	0	30	0	90
1401	Not disclosed	0	0	14.7	0	0	0	0	0	0	0	0	0	0	0	0	10	23	16	7.9	109	1.1	161	138	4.1	39.1	13.4	30.7	34.2	90	372	4.35	10.8	0	0	1	18.0833	0	0	30	0	90
1402	Not disclosed	0	1	14.7	0	0	0	0	0	0	0	0	0	0	0	1	16	31	16	8.1	103	1	118	145	4.8	38.4	12	29.2	31.4	93	371	4.13	7.6	0	0	0	4.20833	0	0	30	0	90
1403	Not disclosed	0	1	14.7	0	1	1	0	1	0	0	0	0	0	0	1	17	23	11	8.2	104	0.7	206	140	4.2	39.9	13.9	31.1	34.8	89	274	4.46	12.7	0	0	0	9.125	0	0	30	0	90
1404	Not disclosed	0	1	14.7	0	0	0	0	0	0	0	0	0	0	0	1	14	27	30	9.8	106	1.3	269	142	4.9	41.6	13.6	29.3	32.8	89	249	4.66	13.1	0	0	0	5.83333	0	0	30	1	63.25
1405	Not disclosed	0	1	14.7	0	0	0	0	0	0	0	0	0	0	1	0	15	27	10	9.5	97	0.7	125	135	3.8	36.5	12	26.3	32.8	80	439	4.55	13.8	0	0	0	18.875	0	0	30	0	90
1406	Not disclosed	1	1	14.7	0	0	0	0	0	0	0	1	0	0	0	0	15	31	14	8.5	88	0.6	177	130	3.5	34.3	11.4	28	33.3	84	562	4.08	19.6	0	0	0	21.6667	0	0	30	0	90
1407	Not disclosed	1	0	14.7	0	0	0	0	0	0	0	0	0	0	0	0	15	25	24	9.3	98	0.6	83	138	4.3	28.9	9.5	30.4	32.9	92	257	3.13	6.4	0	0	0	5.20833	0	0	30	0	90
1408	Not disclosed	0	1	14.7	0	0	0	0	0	0	0	0	0	0	0	1	14	24	27	10.5	105	1.2	178	139	4.2	42.5	14.3	29.7	33.6	88	337	4.81	8.2	0	0	0	3.79167	0	0	30	0	90
1409	Not disclosed	0	0	14.7	0	0	0	0	0	0	0	0	0	0	0	0	11	28	11	9.3	106	1.1	84	141	4.2	37.5	12.5	24.9	33.4	74	226	5.04	6.1	0	0	0	4.54167	0	0	30	0	90
1410	Not disclosed	1	0	14.7	0	0	0	0	0	0	0	0	0	0	0	0	13	28	10	9.7	99	0.9	177	137	3.4	38.9	12.5	27.7	32.1	86	198	4.51	7	0	0	0	8.08333	0	0	30	0	90
1411	Not disclosed	1	1	14.7	1	0	1	0	0	0	0	0	0	0	0	0	19	25	23	7.8	95	0.7	389	134	5.4	37.1	11.8	26.7	31.9	84	240	4.42	7.6	0	0	0	7.54167	0	0	30	0	90
1412	Not disclosed	0	0	14.7	0	0	0	0	0	0	0	0	1	0	0	1	14	25	15	9.5	102	1.1	313	137	4.2	42	14.5	27	34.5	78	349	5.37	6.7	0	0	0	8.08333	0	0	30	0	90
1413	Not disclosed	0	1	14.7	0	1	0	0	1	0	0	0	1	0	0	0	14	28	37	8.9	104	1.6	124	145	4.6	37.4	11.2	27.4	30.1	91	190	4.1	10.3	0	0	0	4.58333	0	0	30	1	50
1414	Not disclosed	0	1	14.7	0	0	0	0	0	0	0	0	1	0	0	0	12	29	36	10	107	1.7	96	143	4.7	34.8	11	30.3	31.5	96	207	3.63	4.4	0	0	0	7.79167	0	0	30	0	90
1415	Not disclosed	1	0	14.7	0	1	1	0	0	0	0	0	0	0	0	1	14	24	22	8.9	110	1.4	122	144	4.2	34	10.8	32.2	31.7	102	234	3.34	6.3	0	0	1	6.95833	0	0	30	0	90
1416	Not disclosed	0	1	14.7	0	0	0	0	1	0	0	0	0	0	0	0	20	26	13	9.5	97	0.9	103	138	4.5	47.4	16.2	28.4	34.2	83	303	5.625	11.2	0	0	0	10.75	0	0	30	0	90
1417	Not disclosed	0	1	14.7	1	1	0	0	0	0	0	0	0	0	0	1	18	14	70	7.9	110	3.2	230	137	4.4	31.5	9.5	30.3	30.2	100	277	3.15	16.6	0	1	1	25.1667	0	0	30	0	90
1418	Not disclosed	0	1	14.7	0	0	0	0	0	0	0	0	0	0	0	0	17	21	13	8.7	103	0.7	97	137	3.9	39.8	13.9	31.2	34.9	89	236	4.46	13.4	0	0	0	2.91667	0	0	30	0	90
1419	Not disclosed	1	1	14.7	0	0	0	0	0	0	0	0	0	0	0	1	14	28	19	9.4	104	1	106	142	4.3	40.6	13.3	26.8	32.7	82	264	4.96	7.7	0	0	0	7.91667	0	0	30	0	90
1420	Not disclosed	0	0	14.7	0	0	0	0	0	0	0	0	0	0	0	0	16	23	12	9	105	1	128	140	4.1	47.1	15.1	27.3	32.1	85	189	5.53	11.6	0	0	0	4.54167	0	0	30	0	90
1421	Not disclosed	0	1	14.7	0	0	0	0	0	0	0	0	0	0	0	1	14	28	20	8.7	98	0.8	137	136	4.4	27.9	8.7	27.3	31.3	87	710	3.2	11.7	0	0	0	4.91667	0	0	30	0	90
1422	Not disclosed	0	1	14.7	1	0	0	0	0	0	0	0	0	0	0	1	14	28	21	9.8	101	0.8	92	139	4.4	44.7	16	30.1	35.7	84	203	5.31	11	0	0	0	11.2083	0	0	30	0	90
1423	Not disclosed	1	1	14.7	0	0	1	0	0	0	0	0	1	0	0	1	13	24	25	9.9	99	0.8	212	132	4.3	31.6	9.3	26.3	29.5	89	468	3.55	12.7	0	0	0	8.20833	0	0	30	0	90
1424	Not disclosed	1	1	14.7	0	0	0	0	0	0	0	0	1	0	0	0	15	25	12	8.6	101	0.9	98	137	4.2	30.5	9.7	28	31.8	88	508	3.47	12.5	0	0	0	3.625	0	0	30	0	90
1425	Not disclosed	0	1	14.7	0	0	0	0	0	0	0	0	0	0	0	0	13	28	13	8.5	102	1	106	139	4	37.2	13.3	34.4	35.7	96	193	3.86	6.3	0	0	0	8.91667	0	0	30	0	90
1426	Not disclosed	0	1	14.7	0	0	0	0	0	0	0	0	0	0	0	0	17	24	11	8	100	0.6	121	137	4	24.6	7.6	28.3	30.9	91	544	2.69	14.3	0	0	0	43.8333	0	0	30	0	90
1427	Not disclosed	0	0	14.7	0	0	0	0	0	0	0	0	0	1	0	0	16	22	17	7.6	100	0.8	92	138	3.2	30.5	10.4	29.8	34.1	87	204	3.49	27.3	0	0	0	9.08333	0	0	30	0	90
1428	Not disclosed	0	1	14.7	0	0	1	0	0	0	0	0	0	0	0	1	18	23	18	9.6	100	1.3	142	136	5.1	37.5	12.5	25.2	33.4	76	264	4.97	7.6	0	0	0	5.95833	0	0	30	0	90
1429	Not disclosed	0	1	14.7	0	1	0	0	0	0	0	0	1	0	0	1	19	23	99	8.4	101	8.6	96	139	3.6	24.5	7.8	29.1	31.8	91	164	2.68	5.7	0	0	0	5	0	0	30	0	90
1430	Not disclosed	0	1	14.7	0	1	1	0	0	0	0	0	0	0	0	1	20	21	29	9.3	104	1	174	141	3.8	36.5	11	25.3	30.1	84	288	4.35	9.4	0	0	0	11.7917	0	0	30	0	90
1431	Not disclosed	0	1	14.7	0	0	0	0	0	0	0	0	0	0	0	0	13	26	18	8.7	106	0.8	88	141	4.3	44.1	15.5	33.7	35	96	247	4.58	10.1	0	0	0	4.95833	0	0	30	0	90
1432	Not disclosed	0	0	14.7	0	0	0	0	0	0	0	0	1	0	0	1	21	24	34	9	97	6.6	215	138	4.4	36.2	11.6	29.7	32.2	93	351	3.91	12.9	0	0	0	7.04167	0	0	30	0	90
1433	Not disclosed	0	1	14.7	0	1	1	1	0	0	0	0	1	0	0	1	16	19	35	8.8	109	1.5	230	139	5.2	32.5	10.6	30.5	32.7	93	209	3.49	5.9	0	0	0	3.875	0	0	30	0	90
1434	Not disclosed	0	1	14.7	1	1	1	0	0	0	0	0	1	0	0	1	16	25	56	8.6	101	1.7	162	138	4	27.7	8.7	28.4	31.2	91	271	3.05	8.2	0	0	0	4.95833	0	0	30	0	90
1435	Not disclosed	1	1	14.7	0	1	0	1	0	0	0	0	1	0	0	0	19	23	63	7.6	88	4.7	113	127	3	27.1	9.5	31.4	35.2	89	158	3.04	13.4	0	1	1	52.7917	0	0	30	0	90
1436	Not disclosed	0	1	14.7	0	1	0	0	1	0	0	0	1	0	0	1	14	30	54	8.5	102	1.7	93	142	3.5	28.2	9.4	29.8	33.3	90	247	3.15	8.3	0	0	0	6.79167	0	0	30	0	90
1437	Not disclosed	0	1	14.7	0	0	0	0	0	0	0	0	0	0	0	0	11	20	27	8.5	100	1.3	110	131	4.3	27.1	8.7	28.4	32.1	89	230	3.06	15.5	0	0	0	4.79167	0	0	30	0	90
1438	Not disclosed	1	1	14.7	0	0	0	0	1	0	0	0	0	0	0	0	12	28	13	8	103	0.6	113	139	4.1	40.7	12.8	28.7	31.5	91	298	4.48	6.2	0	0	0	6.08333	0	0	30	0	90
1439	Not disclosed	0	1	14.7	0	0	0	0	0	0	0	0	1	0	0	1	14	23	41	6.9	105	2.9	190	137	5	35.8	11.5	31.4	32.2	98	250	3.68	5.7	0	0	0	5.66667	0	0	30	0	90
1440	Not disclosed	0	1	14.7	0	0	0	0	0	0	0	0	0	0	0	0	15	28	28	9.1	103	1.1	90	141	4.5	37.8	12.2	28.9	32.3	89	420	4.23	10.1	0	0	0	10.6667	0	0	30	0	90
1441	Not disclosed	1	1	14.7	0	0	0	0	0	0	0	0	0	0	0	1	16	27	26	9.1	94	1.2	145	132	4.9	34.6	11.4	28.8	32.9	87	308	3.95	8.2	0	0	0	3.95833	0	0	30	0	90
1442	Not disclosed	0	1	14.7	0	0	0	0	0	0	0	0	0	0	0	0	16	24	19	8.3	94	0.9	106	129	4.9	30.8	11	31.7	35.8	89	189	3.47	10.4	0	0	0	5	0	0	30	0	90
1443	Not disclosed	1	1	14.7	0	1	0	0	1	0	0	0	1	0	0	1	16	30	65	9.2	94	1.8	65	134	6.1	34.5	11.4	29.4	33	89	290	3.87	12.7	0	0	0	9.75	0	0	30	0	90
1444	Not disclosed	0	1	14.7	0	0	1	0	0	0	0	0	1	0	0	1	18	22	48	9	104	1.9	99	139	4.8	33.7	11.4	31.1	34	92	264	3.68	6	0	0	0	8.70833	0	0	30	0	90
1445	Not disclosed	1	0	14.7	0	1	0	0	0	0	0	0	1	0	0	1	16	29	62	10.6	104	1.9	126	145	4	34	10.5	26.2	31	85	280	4.02	6	0	0	1	5.125	0	0	30	0	90
1446	Not disclosed	1	0	14.7	0	1	1	0	0	0	0	0	1	0	0	1	20	25	11	10.6	95	3.3	136	136	4.4	36.4	11.7	28.8	32.3	89	254	4.08	4.7	1	0	0	4.54167	0	0	30	0	90
1447	Not disclosed	0	1	14.7	1	0	1	0	0	0	0	0	0	0	1	1	15	23	34	7.5	99	2.3	100	133	4	26.4	8.9	27.9	33.6	83	135	3.17	14.6	0	0	0	4.91667	1	1	4.20833	1	4.20833
1448	Not disclosed	1	1	14.7	1	1	0	0	0	0	0	0	1	0	0	1	13	29	18	9	100	1	133	138	4.4	30.1	10.2	25.2	33.9	74	381	4.05	8.4	0	0	1	8	0	0	30	0	90
1449	Not disclosed	0	1	14.7	0	0	0	0	0	0	0	0	0	0	0	0	10	26	17	7.8	104	0.6	115	136	4	24.4	7.8	26.7	31.8	84	735	2.91	28.45	0	0	0	11.375	0	1	14.7083	1	14.7083
1450	Not disclosed	1	0	14.8	0	0	1	0	0	0	0	0	1	0	0	1	17	27	18	7.5	88	1	512	127	4.6	42.7	14.1	30.4	32.9	92	389	4.62	9.4	0	0	0	7.20833	0	0	30	0	90
1451	Not disclosed	1	1	14.8	0	0	0	0	0	0	0	0	0	0	1	0	11	33	11	9.6	98	0.8	139	138	3.7	29.6	10.2	29.9	34.4	87	308	3.41	9.5	0	0	0	10.6667	0	0	30	0	90
1452	Not disclosed	0	0	14.8	0	0	0	0	1	0	0	0	0	0	1	1	16	26	18	8.8	101	0.9	92	140	4.6	38.8	13	30.2	33.4	90	341	4.3	9.5	0	0	0	6.04167	0	0	30	0	90
1453	Not disclosed	1	1	14.8	0	0	0	0	0	0	0	0	0	0	0	0	14	27	17	9.5	103	1	97	140	4.4	38.4	12.9	30.2	33.6	90	288	4.27	6	0	0	0	21.0417	0	0	30	0	90
1454	Not disclosed	0	0	14.8	0	0	0	0	0	0	0	0	1	0	0	1	16	25	18	9.7	107	1	57	144	4.4	39	13.7	30.5	35.2	87	213	4.5	4.4	0	0	0	12.7083	0	0	30	0	90
1455	Not disclosed	0	1	14.8	0	0	0	0	0	0	0	0	0	0	0	0	18	26	7	9.2	106	0.8	94	146	3.7	39.5	13.8	35.1	35	100	144	3.94	6.7	0	0	0	8.125	0	0	30	0	90
1456	Not disclosed	0	0	14.8	0	1	0	0	0	0	0	0	0	0	0	1	16	21	13	7	102	0.9	98	135	3.7	39	12.8	31.4	32.8	96	191	4.08	27.4	0	0	0	7.625	0	0	30	0	90
1457	Not disclosed	1	1	14.8	0	1	0	0	0	0	1	0	0	0	0	1	14	22	39	8.3	100	0.9	111	132	4.2	24.9	8.6	29.9	34.5	87	334	2.88	18	0	0	0	21.7917	0	0	30	0	90
1458	Not disclosed	0	1	14.8	0	0	1	0	0	1	0	0	0	0	0	0	16	23	26	9.6	106	1	103	141	4.3	40.5	13.6	32.2	33.7	96	201	4.24	4.7	0	1	0	7.83333	0	0	30	1	75.2917
1459	Not disclosed	0	0	14.8	0	1	1	0	1	0	0	0	1	0	0	1	19	26	24	8.6	95	2.2	133	134	5.6	41.9	14	30.7	33.4	92	187	4.56	6.4	0	0	0	3.91667	0	0	30	0	90
1460	Not disclosed	1	0	14.8	0	0	0	0	0	0	0	0	0	0	0	0	9	29	8	9.1	105	0.7	90	138	3.9	39.6	12.1	25.5	30.5	84	218	4.72	5.1	0	0	0	7.08333	0	0	30	0	90
1461	Not disclosed	0	1	14.8	0	0	0	0	0	0	0	0	0	0	0	0	20	20	17	8.5	98	1	120	133	5.3	47.4	16.4	31.9	35.2	91	186	5.24	15.6	0	0	0	5.125	0	0	30	0	90
1462	Not disclosed	0	1	14.8	0	0	0	0	1	0	0	0	0	0	0	1	15	30	14	9	99	1	120	139	4.7	43.5	14.1	29.5	32.5	91	411	4.79	14.2	0	0	0	10.875	0	0	30	0	90
1463	Not disclosed	0	1	14.8	1	1	1	0	1	0	0	0	1	0	0	1	14	29	42	8.5	98	2.3	153	135	5.7	31.8	10.2	31.5	32.1	98	233	3.23	5.7	0	0	0	20.0833	0	0	30	1	63.375
1464	Not disclosed	0	1	14.8	0	0	0	0	0	0	0	0	1	0	1	1	13	26	6	8.7	100	0.6	235	136	3.3	40.5	14.2	31.9	35	91	102	4.44	5.5	0	0	1	14.0417	0	0	30	0	90
1465	Not disclosed	0	1	14.8	0	0	0	0	1	0	0	0	0	0	0	0	16	25	17	10.1	104	0.8	94	139	4.3	44.1	14.3	28.1	32.5	86	268	5.1	7.9	0	0	0	3.125	0	0	30	0	90
1466	Not disclosed	0	1	14.8	0	0	0	0	0	0	0	0	0	0	1	0	16	24	21	8	99	0.9	115	135	3.9	41.4	14.1	30.9	34.2	91	209	4.57	11.7	0	0	0	14.7083	0	0	30	0	90
1467	Not disclosed	0	0	14.8	0	0	0	0	0	0	0	0	0	0	0	0	14	27	17	8.3	105	1	115	141	5.4	39.7	13.5	28.4	33.9	84	314	4.75	15.9	0	1	0	6.25	0	0	30	0	90
1468	Not disclosed	1	0	14.8	0	0	0	1	0	0	0	0	0	0	0	1	18	16	24	8.5	100	1	374	134	4.2	27.1	8.6	28.2	31.7	89	453	3.05	28.45	0	0	0	6.875	0	0	30	0	90
1469	Not disclosed	0	1	14.8	0	0	0	0	0	0	0	1	0	0	0	0	14	23	12	10.2	102	0.5	93	135	4.2	38.8	13.1	29.7	33.8	88	188	4.42	8	0	0	0	3.83333	0	0	30	0	90
1470	Not disclosed	0	1	14.8	0	0	0	0	0	0	0	0	0	0	0	0	18	21	29	8.9	109	1.4	96	141	6.8	29	9.9	34.1	34.2	100	250	2.91	8.3	0	0	0	3.95833	0	0	30	0	90
1471	Not disclosed	1	1	14.8	0	0	0	0	0	0	0	0	0	0	0	0	14	29	15	8.7	100	0.6	94	139	3.6	38	13.2	27.9	34.6	81	352	4.71	7	0	0	0	7.5	0	0	30	0	90
1472	Not disclosed	1	1	14.8	0	1	1	0	1	0	0	0	1	0	0	1	13	28	20	8	103	0.9	133	140	3.5	29.5	10.4	31.3	35.1	89	165	3.31	10.1	0	0	1	14.1667	0	0	30	0	90
1473	Not disclosed	0	1	14.8	0	0	1	0	1	0	0	0	1	0	1	1	11	23	21	7.6	102	1.3	140	131	4.5	26.5	8.3	28.5	31.3	91	389	2.91	10.2	0	0	0	22.2083	1	1	22.2083	1	22.2083
1474	Not disclosed	0	1	14.8	0	0	0	0	0	1	0	0	0	0	0	1	13	23	17	8.4	104	0.7	273	136	4.3	43.7	15	29.9	34.2	87	277	5	7.1	0	0	0	3.875	0	0	30	0	90
1475	Not disclosed	0	1	14.8	0	0	0	0	0	0	0	0	0	0	0	1	14	27	12	9.4	103	1	94	140	4.1	39.7	13.5	27.9	33.9	82	324	4.82	10	0	0	0	1.45833	0	0	30	0	90
1476	Not disclosed	1	1	14.8	0	0	0	0	0	0	0	0	0	0	0	1	17	18	35	9.2	101	1.1	356	131	4.5	29.9	10	30.4	33.2	91	281	3.27	13.3	0	0	0	7.54167	0	0	30	0	90
1477	Not disclosed	1	1	14.8	0	0	0	0	0	1	0	0	1	0	0	1	15	28	37	10.1	104	1.3	190	142	4.9	34.7	11	31.5	31.6	100	298	3.48	8.7	0	0	0	4.45833	0	0	30	0	90
1478	Not disclosed	1	1	14.8	0	0	0	0	0	0	0	0	0	0	0	0	21	22	28	7.9	100	1.5	157	140	3.2	39.8	13.2	29.8	33.2	90	231	4.44	17.9	0	0	0	9.70833	0	0	30	0	90
1479	Not disclosed	0	1	14.8	0	0	0	0	0	0	0	0	1	0	0	0	11	33	29	8.6	101	1	162	141	3.5	35.4	12.5	32.2	35.3	91	263	3.88	16	0	0	0	1.29167	0	0	30	0	90
1480	Not disclosed	0	1	14.8	1	0	0	1	1	0	0	0	1	0	0	1	13	32	22	9	104	1.3	190	145	3.8	30.8	10.4	27.6	33.9	82	248	3.78	12.7	0	0	0	13.9167	0	0	30	0	90
1481	Not disclosed	0	1	14.8	0	0	0	0	0	0	0	0	0	0	0	0	14	25	8	8.5	101	0.8	104	136	3.6	41.8	13.9	26.5	33.3	80	167	5.24	13.2	0	0	0	5.70833	0	0	30	0	90
1482	Not disclosed	0	0	14.8	0	0	0	0	1	0	0	0	0	0	0	1	14	25	39	8.9	97	3.6	382	131	4.8	29.3	10	28.3	34.3	83	237	3.55	16.2	0	0	0	3.66667	0	0	30	0	90
1483	Not disclosed	1	0	14.8	0	0	0	0	0	0	0	0	1	1	0	1	14	21	20	9.3	103	1.3	512	134	3.5	34.2	11.4	29.5	33.2	89	255	3.85	5.2	0	0	0	12.0833	0	0	30	0	90
1484	Not disclosed	0	0	14.8	1	0	0	0	1	0	0	0	0	0	1	0	16	21	40	8.3	104	2.2	111	137	3.6	30.7	10.1	27.8	32.9	85	358	3.64	18.6	1	0	0	17.7083	0	0	30	0	90
1485	Not disclosed	1	1	14.8	0	0	0	0	0	0	0	0	0	0	0	0	16	25	10	8	101	0.4	94	138	3.6	38.4	12.9	27.7	33.5	83	387	4.65	16.1	0	0	0	5.25	0	0	30	0	90
1486	Not disclosed	0	1	14.8	0	0	0	0	0	0	0	0	0	0	0	1	14	24	19	8.4	95	0.8	259	133	4.5	34.8	12.4	31.6	35.6	89	184	3.93	7.7	0	0	0	13.8333	0	0	30	0	90
1487	Not disclosed	0	1	14.8	1	1	1	1	0	0	0	1	1	0	0	1	14	26	29	10.2	107	1.2	112	143	4.1	37.8	12.8	27	33.8	80	238	4.73	9.1	0	1	1	5.125	0	0	30	0	90
1488	Not disclosed	0	1	14.8	1	1	0	0	1	0	0	0	0	0	0	0	15	25	22	9.6	105	1	99	140	4.7	39.7	14.2	32.1	35.9	90	194	4.42	7.5	0	0	0	1.95833	0	0	30	0	90
1489	Not disclosed	1	1	14.8	1	0	0	0	0	0	0	0	0	0	0	1	17	26	23	9.4	99	0.9	97	138	4.4	30.2	10.1	27.2	33.3	82	460	3.7	6.8	0	0	1	4.70833	0	0	30	0	90
1490	Not disclosed	0	1	14.8	0	0	0	0	0	0	0	0	0	0	0	0	9	31	13	8.6	103	0.7	96	138	4	35.7	12.1	30.9	33.9	91	319	3.91	10.7	0	0	0	4.58333	0	0	30	0	90
1491	Not disclosed	1	1	14.8	0	0	0	0	0	0	0	0	0	0	0	0	11	34	14	9.9	103	0.9	82	144	4	40.1	13	29.7	32.5	92	225	4.38	7.2	0	0	0	11.8333	0	0	30	0	90
1492	Not disclosed	0	0	14.8	0	0	0	0	0	0	0	1	0	0	0	0	12	27	9	8.9	103	0.6	77	142	4.7	33.4	10.6	28.3	31.7	89	508	3.75	13.9	0	0	0	45.9583	0	0	30	0	90
1493	Not disclosed	0	1	14.8	0	0	1	1	0	0	0	0	0	0	0	1	17	24	31	9.3	104	1.1	76	140	4.8	33.4	11.1	30.4	33.2	92	293	3.64	6.3	0	0	0	8.125	0	0	30	0	90
1494	Not disclosed	0	1	14.8	0	0	0	0	0	0	0	0	0	0	0	1	17	24	31	8.3	101	1	292	137	4.6	31.8	10.3	29.6	32.4	91	347	3.48	9.3	0	0	0	2.70833	0	0	30	0	90
1495	Not disclosed	0	1	14.8	0	0	0	0	0	0	0	0	1	1	0	0	16	22	30	9.4	106	1.4	86	140	4.4	41.1	13.3	28.3	32.4	87	178	4.7	6.7	0	0	0	4.79167	0	0	30	0	90
1496	Not disclosed	0	1	14.8	0	0	0	0	0	0	0	0	1	0	0	1	15	34	86	9.3	87	2.5	277	133	3	29.2	10.2	30.6	35.1	87	370	3.35	8.7	0	0	0	6.29167	0	0	30	0	90
1497	Not disclosed	0	0	14.8	0	0	0	0	1	0	0	0	0	0	0	0	11	27	7	8.1	107	1	112	141	4.3	40	14.1	29.8	35.4	84	359	4.75	15.9	0	1	1	5.16667	0	0	30	0	90
1498	Not disclosed	0	1	14.9	1	0	0	0	0	0	0	0	1	0	0	0	16	23	28	8.8	104	1.6	201	138	4.6	42.4	14	26.7	32.9	81	210	5.23	6.3	0	0	0	7.625	0	0	30	0	90
1499	Not disclosed	1	1	14.9	0	0	0	0	0	0	0	0	0	0	0	1	17	22	16	10.6	106	0.7	143	141	4	39.6	13.5	31.3	34	92	219	4.3	5.1	0	1	0	10.7083	0	0	30	0	90
1500	Not disclosed	0	1	14.9	0	0	1	0	1	0	0	0	0	1	0	1	14	30	16	10.1	100	0.8	112	140	4.3	40.3	13.2	31.9	32.7	98	298	4.13	7.8	0	0	0	37.7083	0	0	30	0	90
1501	Not disclosed	0	1	14.9	0	0	1	0	0	0	0	0	0	0	0	0	14	29	33	8.8	104	1.5	85	142	4.5	42.3	13.9	31.5	32.9	96	136	4.41	7.5	0	0	0	2.91667	0	0	30	0	90
1502	Not disclosed	0	1	14.9	1	0	0	0	0	0	0	0	0	0	0	1	20	22	12	9.5	95	0.8	367	133	4.3	32.7	10.8	26.1	33	79	148	4.14	7.6	0	0	0	6.79167	0	0	30	0	90
1503	Not disclosed	0	1	14.9	1	1	1	0	0	1	0	0	1	0	0	1	13	27	30	9.6	103	1.2	127	138	5.4	37	12.7	35.65	34.2	107	160	3.48	5.4	0	0	0	9.875	0	0	30	0	90
1504	Not disclosed	1	0	14.9	0	1	1	0	1	0	0	0	1	0	0	1	18	28	25	8.8	100	1.4	65	141	4.5	39.2	12.1	30.5	31	98	258	3.98	9.7	0	0	0	10.8333	0	0	30	0	90
1505	Not disclosed	0	1	14.9	0	0	0	0	0	0	0	0	0	0	0	0	16	27	10	8.2	99	0.8	77	138	4.3	40.1	12.9	29.3	32.2	91	313	4.4	7.7	0	0	0	5.04167	0	0	30	0	90
1506	Not disclosed	0	1	14.9	0	0	0	0	0	0	0	0	1	0	0	1	19	21	43	8.1	99	2.8	173	134	5	27.7	8.9	31.1	32.1	97	147	2.87	7.3	0	0	0	6.91667	0	0	30	0	90
1507	Not disclosed	0	1	14.9	0	0	0	0	0	0	0	0	1	0	0	1	18	24	31	8.9	104	1.2	69	141	5.4	33	10.4	28.8	31.5	91	187	3.62	5.5	0	0	0	5.20833	0	0	30	0	90
1508	Not disclosed	1	0	14.9	0	1	0	0	0	0	0	0	0	0	0	1	14	24	15	9.5	104	0.7	106	142	4.7	32.9	10	25.1	30.4	83	258	3.98	5.4	0	0	0	6.95833	0	0	30	0	90
1509	Not disclosed	0	1	14.9	0	0	1	1	0	0	0	0	1	0	0	0	15	29	36	9.1	100	1.3	91	140	4.2	42.8	13.8	32.3	32.3	100	404	4.27	9.6	0	0	0	14.125	0	0	30	0	90
1510	Not disclosed	0	1	14.9	1	1	0	0	1	0	0	0	0	0	0	1	16	17	52	7.4	110	1.8	241	139	4.1	34.4	10.9	30.6	31.7	97	113	3.57	20.9	0	0	0	4	1	1	3.04167	1	3.04167
1511	Not disclosed	0	1	14.9	0	1	0	0	0	0	0	0	0	0	0	1	16	29	24	9.1	100	0.9	88	141	4.2	38.5	13.1	32.4	32.1	101	169	4.28	5.3	0	0	0	5	0	0	30	0	90
1512	Not disclosed	0	0	14.9	0	0	1	0	0	0	0	0	1	0	0	1	14	27	22	8.7	103	1.5	70	140	4.3	38.2	12.1	27.7	31.7	87	320	4.37	7.5	0	0	0	5.16667	0	0	30	0	90
1513	Not disclosed	0	0	14.9	0	0	0	0	0	0	0	0	0	0	0	0	14	27	7	9.6	98	0.7	125	135	3.9	31.7	10.8	27.2	34.1	80	378	3.97	7.2	0	0	0	12.125	0	0	30	0	90
1514	Not disclosed	0	0	14.9	1	1	0	0	0	0	0	0	1	0	0	1	14	28	27	9.5	100	1.2	156	138	3.8	41.6	13.1	25	31.5	79	265	5.24	10.1	0	0	0	7.25	0	0	30	0	90
1515	Not disclosed	0	0	14.9	0	0	0	0	0	0	0	0	0	0	0	0	15	27	17	9	94	0.8	90	132	4.2	38.5	15	30.3	36.8	78	308	4.95	4.7	0	0	1	35.625	0	0	30	0	90
1516	Not disclosed	0	1	14.9	0	0	0	0	0	0	0	0	0	1	0	0	19	19	99.5	9.3	112	4.1	178	146	5.1	36.2	11.9	28.1	32.9	85	138	4.24	10.3	0	0	1	35.9583	1	0	30	1	35
1517	Not disclosed	0	1	14.9	0	0	0	0	0	0	0	0	0	0	0	1	19	22	26	9	102	1.2	123	139	4.4	37.1	11.8	27.3	31.8	86	291	4.33	9.6	0	0	0	7.875	0	0	30	0	90
1518	Not disclosed	0	1	14.9	0	0	0	0	0	0	0	0	1	0	0	0	17	23	99.5	7.6	103	5.6	121	139	4.2	31.3	10	31.4	31.9	99	577	3.17	19.2	1	1	1	18.9167	0	0	30	0	90
1519	Not disclosed	0	0	14.9	0	0	0	0	0	0	0	0	0	0	0	1	21	17	10	6.8	109	0.9	169	143	3.5	34.4	11.3	33.5	32.7	102	238	3.36	7.1	0	0	0	8	0	0	30	0	90
1520	Not disclosed	0	1	14.9	0	0	1	0	1	0	0	0	0	1	0	0	17	18	26	10.2	103	1.2	127	133	4.5	28.4	9.2	31.6	32.3	98	356	2.91	10.8	0	0	0	14	0	0	30	0	90
1521	Not disclosed	1	0	14.9	0	0	0	0	0	0	0	0	0	0	0	0	22	14	40	6.7	113	2.9	107	143	3	29	9.7	26.7	33.5	80	67	3.64	7.7	0	1	1	4.91667	0	0	30	0	90
1522	Not disclosed	1	1	14.9	0	0	0	0	0	0	0	0	0	0	0	0	17	20	24	7.9	100	0.6	103	137	3.9	39.9	12.8	28.8	32.1	90	234	4.44	14	0	0	0	7.125	0	0	30	0	90
1523	Not disclosed	0	1	14.9	0	0	1	0	0	0	0	0	1	0	0	1	12	28	21	8.8	106	1.7	211	142	4	31.4	11.1	29	35.2	82	261	3.81	7.6	1	0	0	9.95833	0	0	30	0	90
1524	Not disclosed	0	1	14.9	0	0	0	0	0	0	0	0	0	0	0	0	16	22	11	8.9	103	1	108	137	3.9	39	13.5	30.3	34.5	88	269	4.45	24.6	0	0	1	9	0	0	30	0	90
1525	Not disclosed	1	0	14.9	0	0	0	0	0	1	0	0	0	0	0	0	14	24	12	8.9	102	0.5	107	136	4.3	34.6	10.9	28.2	31.5	90	230	3.86	18.4	0	0	0	5.25	0	0	30	0	90
1526	Not disclosed	0	1	14.9	0	1	0	0	1	0	0	0	0	0	0	0	14	30	20	8.7	100	0.8	156	141	4.2	33.3	11.6	32	34.7	92	173	3.62	10.6	0	0	0	3.125	0	0	30	0	90
1527	Not disclosed	0	1	14.9	0	0	0	0	0	0	0	0	0	0	1	0	13	25	19	8.8	105	0.9	133	139	4.4	39.1	13.1	29.5	33.5	88	202	4.43	8.5	0	0	0	7.875	0	0	30	0	90
1528	Not disclosed	0	1	14.9	0	0	0	0	0	0	0	0	0	0	1	0	12	28	15	8.5	99	0.7	92	139	4.6	39.5	12.6	26	31.9	81	273	4.85	9.8	0	0	0	4.79167	0	0	30	0	90
1529	Not disclosed	1	1	14.9	0	0	0	0	0	0	0	0	0	0	0	0	17	26	11	9	101	0.7	79	140	3.7	39.3	12.5	29.9	31.8	94	248	4.18	8.1	0	0	0	4.29167	0	0	30	0	90
1530	Not disclosed	0	1	14.9	0	1	1	0	1	0	0	0	1	0	0	1	21	22	97	9.2	87	3.8	158	125	3.1	26.4	8.9	29	34	85	222	3.09	9.1	0	0	0	21.0417	0	0	30	0	90
1531	Not disclosed	0	1	14.9	1	1	1	0	0	0	0	0	1	0	0	1	11	31	19	9.1	104	1	146	142	4.1	37.3	12.7	28.7	33.9	85	245	4.42	6.1	0	0	0	7.91667	0	0	30	0	90
1532	Not disclosed	1	1	14.9	0	0	0	0	0	0	0	0	0	1	0	1	14	25	11	8.6	96	0.6	156	131	4.2	29.7	9.7	28.7	32.6	88	547	3.38	14	0	0	0	7.625	0	0	30	1	30.875
1533	Not disclosed	0	1	14.9	0	0	0	0	0	0	0	0	0	0	0	0	15	27	13	9	103	0.8	201	141	3.8	40.4	14.1	30.1	34.9	86	241	4.68	12.3	0	0	1	3.625	0	0	30	0	90
1534	Not disclosed	0	1	14.9	0	0	1	0	1	0	0	0	1	0	0	1	13	23	36	8.6	102	1.3	174	134	4.3	28.8	9.9	31.2	34.2	91	240	3.16	10.5	0	0	0	13.75	0	0	30	0	90
1535	Not disclosed	0	1	14.9	0	0	0	0	0	0	0	0	1	0	1	1	14	28	25	8.9	104	1.3	126	142	3.9	22.7	7.3	28.9	34	85	131	2.53	3.9	0	0	0	16.8333	0	0	30	0	90
1536	Not disclosed	0	1	14.9	0	0	0	0	0	0	0	0	0	0	1	0	18	23	11	10.2	101	0.8	94	138	4.1	47.8	14.9	28.5	31.2	91	314	5.23	9.2	0	0	0	22.9583	0	0	30	0	90
1537	Not disclosed	0	0	14.9	0	0	1	0	0	0	0	0	0	0	0	1	14	25	24	9.4	100	1.3	430	134	4.8	43.7	15.5	27.6	35.5	78	149	5.62	5.9	0	0	0	4.29167	0	0	30	0	90
1538	Not disclosed	0	0	14.9	0	1	0	0	0	0	0	0	0	0	0	0	12	31	24	8.5	105	0.9	173	143	4.7	38.9	12.9	32.7	33.1	99	451	3.94	9.9	0	0	0	3.25	0	0	30	0	90
1539	Not disclosed	1	1	14.9	0	1	0	0	0	0	0	0	0	0	0	0	9	18	19	6.7	113	0.6	163	138	3.9	27.6	8.5	30.2	31	98	191	2.83	8.3	0	1	1	10.1667	0	0	30	0	90
1540	Not disclosed	1	1	14.9	0	0	0	0	0	0	0	0	0	0	1	1	16	25	23	9.2	99	1.3	207	135	4.7	37.9	12.3	28.7	32.5	88	163	4.29	14.3	0	0	0	7.20833	0	0	30	0	90
1541	Not disclosed	0	1	14.9	0	0	0	0	0	0	0	0	0	0	0	0	23	26	32	9.5	92	1.6	116	137	4	42.4	13.9	27.5	32.8	84	349	5.06	10.6	0	0	0	14.375	0	0	30	0	90
1542	Not disclosed	1	1	14.9	0	0	0	0	0	0	1	0	0	0	0	0	27	14	99.5	7.2	98	5.7	196	136	4.5	38.1	12.3	29.7	32.4	92	67	4.16	10.9	0	0	0	35.0417	0	0	30	0	90
1543	Not disclosed	0	1	14.9	0	0	0	0	0	0	0	0	0	1	0	0	9	31	20	10.6	102	1.2	130	138	4.4	40.8	13.9	33.8	34	99	243	4.1	5.9	0	0	1	6.29167	0	0	30	0	90
1544	Not disclosed	0	1	14.9	0	1	1	0	0	0	0	0	1	1	0	1	14	31	46	8.9	102	1.9	67	143	4.3	32.8	11.6	30.8	35.3	87	243	3.77	10.5	0	0	0	1.91667	0	0	30	0	90
1545	Not disclosed	0	1	14.9	0	0	0	0	0	0	0	0	1	0	0	0	18	22	13	8.7	104	1.2	104	141	3.4	41.7	13.6	26.6	32.6	81	202	5.12	10.3	0	1	1	8.375	0	0	30	0	90
1546	Not disclosed	1	1	15	1	0	0	0	1	0	0	0	1	0	0	1	16	25	44	9.3	95	1.6	251	131	5	33.3	11.1	30.8	33.3	92	243	3.6	6	0	1	1	21.0833	0	0	30	0	90
1547	Not disclosed	0	0	15	0	0	1	0	1	0	0	0	1	0	0	1	16	25	38	9.3	99	1.8	209	135	5.2	32.4	10.7	26.3	32.9	80	334	4.07	9.4	0	0	0	1.08333	0	0	30	0	90
1548	Not disclosed	1	1	15	0	0	1	0	1	0	0	0	1	0	0	1	17	27	38	9.4	103	2.1	147	143	4.1	30.7	11.1	32.1	36	89	550	3.45	11.4	0	1	1	3.54167	0	0	30	0	90
1549	Not disclosed	0	1	15	0	0	1	0	0	0	0	0	0	0	0	1	23	25	41	10.1	96	2.4	354	140	4.2	41.8	14.2	33.2	33.9	98	124	4.27	9.1	0	0	0	3.66667	0	1	10	1	10
1550	Not disclosed	1	1	15	0	0	0	0	0	0	0	0	0	0	0	0	17	29	38	9.9	98	0.7	95	139	5	38.4	12.2	28.8	31.7	91	328	4.23	6.5	0	0	0	23.8333	0	0	30	0	90
1551	Not disclosed	0	1	15	0	0	0	0	0	0	0	0	1	0	0	1	20	18	42	8.8	103	2.4	188	136	4.6	33.2	11.1	32.3	33.4	97	255	3.43	8.1	0	0	0	9.79167	0	0	30	0	90
1552	Not disclosed	0	1	15	0	1	1	0	0	1	0	0	1	0	0	1	15	22	22	8.1	110	2.3	111	142	4.6	35.5	11.6	28.3	32.7	87	228	4.1	10.5	0	0	0	22.2083	0	0	30	1	44.4583
1553	Not disclosed	0	0	15	0	0	0	0	0	0	0	0	1	0	0	1	14	24	31	9.2	106	1.8	136	140	3.8	33	11.8	30.1	35.8	84	262	3.93	7.9	0	0	0	8.75	0	0	30	0	90
1554	Not disclosed	0	0	15	0	0	0	0	0	0	0	0	0	0	0	0	13	24	25	7.3	90	1.2	106	125	4.3	36.8	12.4	34.5	33.8	102	236	3.61	11.6	0	0	1	4.08333	0	0	30	0	90
1555	Not disclosed	0	1	15	1	0	0	0	1	0	0	1	0	0	0	1	17	26	36	8	102	1.3	121	140	4.5	41.8	14.5	31	34.8	89	226	4.69	12.6	0	0	0	7.16667	0	0	30	0	90
1556	Not disclosed	0	1	15	1	0	0	0	0	0	0	0	1	0	0	1	21	17	75	8.6	102	4	92	136	4.2	33.2	11.2	29.6	33.8	88	222	3.79	11.6	0	0	0	3.95833	0	0	30	0	90
1557	Not disclosed	0	1	15	1	0	1	1	0	0	0	0	1	0	0	1	14	26	32	9.3	105	1.9	112	141	4.1	30.3	10.1	28.6	33.3	86	520	3.52	19.1	0	0	0	6.04167	0	0	30	0	90
1558	Not disclosed	0	0	15	0	0	0	0	1	0	0	0	0	0	1	0	13	24	18	8.7	108	1.3	96	141	4.1	37.6	12.6	29.6	33.6	88	210	4.28	5.7	0	0	0	4.91667	0	0	30	0	90
1559	Not disclosed	0	1	15	0	1	1	0	1	0	0	0	0	1	0	0	16	31	25	9.4	100	1.1	98	143	4.6	42.9	14.2	31	31.9	97	291	4.58	3.9	0	0	0	6.91667	0	0	30	0	90
1560	Not disclosed	0	1	15	0	0	0	0	0	0	0	0	0	0	0	1	21	18	40	9.9	97	1.1	512	131	4.6	47.3	16.4	32.5	35.1	93	259	5.11	12.7	0	0	0	5.58333	0	0	30	0	90
1561	Not disclosed	0	1	15	0	0	0	0	0	0	0	0	0	0	0	0	15	27	10	9.1	104	0.7	102	141	4.5	32.9	11.5	31	35	89	359	3.72	4.3	0	0	0	4.95833	0	0	30	0	90
1562	Not disclosed	0	0	15	0	0	0	0	0	0	0	0	0	0	0	1	18	26	6	8.7	98	0.8	296	137	5.1	37.2	11.6	28.3	31.1	91	346	4.1	5	0	0	0	4	0	0	30	0	90
1563	Not disclosed	1	1	15	1	1	1	0	0	0	0	0	1	0	0	1	12	30	58	10.4	103	1.6	128	140	5.4	34.5	11.2	30.7	32.6	94	151	3.66	7.6	0	0	1	58.0417	0	0	30	0	90
1564	Not disclosed	0	1	15	0	1	0	0	0	0	0	0	0	0	0	1	14	28	19	9.1	97	1.1	370	135	4	48.3	16.4	31.7	34.2	93	188	5.23	7.1	0	0	0	10.875	0	0	30	0	90
1565	Not disclosed	1	1	15	0	0	1	0	1	0	0	0	0	0	1	1	15	32	18	9.8	101	1.1	115	144	4.3	40.4	13.4	30	33.1	91	140	4.45	4.1	0	1	1	6.04167	0	0	30	0	90
1566	Not disclosed	0	1	15	0	0	0	0	0	0	0	0	0	0	0	0	10	25	12	7.4	103	0.5	90	138	4.4	23.1	7.6	28	32.9	85	245	2.71	14.3	0	0	0	11.0833	0	0	30	0	90
1567	Not disclosed	0	1	15	0	0	0	0	0	0	0	0	0	0	0	1	16	23	19	8.4	102	1	69	141	4.7	37.5	11.7	28	31.2	90	181	4.18	7.6	0	0	0	3.16667	0	0	30	0	90
1568	Not disclosed	1	1	15	0	0	1	0	1	0	0	0	0	0	0	1	10	26	17	8.4	103	0.8	103	135	4.2	33.8	10.5	27.7	31	89	191	3.79	7.5	0	0	0	9.04167	0	0	30	0	90
1569	Not disclosed	1	1	15	0	0	0	0	0	0	0	0	0	0	0	0	15	25	8	8.4	103	0.8	124	139	3.7	39.7	14.4	30.5	36.2	84	312	4.72	8.4	0	0	0	12.75	0	0	30	0	90
1570	Not disclosed	0	1	15	0	0	0	0	0	0	0	0	0	0	0	1	19	23	44	9.6	104	1.8	141	140	6.1	37.7	12	26.9	31.8	85	537	4.45	12.3	0	0	0	9.95833	0	0	30	0	90
1571	Not disclosed	1	1	15	0	0	1	1	1	0	0	0	0	0	0	1	17	24	13	9.7	103	0.8	168	138	5.5	33.5	11.7	34.2	35	98	396	3.43	6.1	0	0	0	12.0417	0	0	30	0	90
1572	Not disclosed	0	0	15	0	0	0	0	0	0	0	0	0	0	0	1	11	33	28	8.5	97	1.6	147	138	3.2	35.8	12.1	27.4	33.9	81	236	4.42	5.8	0	0	0	2.83333	0	0	30	0	90
1573	Not disclosed	1	1	15	0	0	0	0	0	0	0	1	0	0	0	0	15	27	20	9.2	104	0.6	65	143	3.4	38.2	13	32.3	34.1	95	433	4.04	7.2	0	0	0	10.5833	0	0	30	0	90
1574	Not disclosed	0	1	15	1	1	0	0	1	0	0	0	0	0	0	1	14	33	27	9.2	102	1.2	75	144	3.5	38.8	12	28.8	31.1	93	212	4.18	10.7	0	0	0	6.79167	0	0	30	0	90
1575	Not disclosed	0	1	15	1	0	0	0	0	0	0	0	0	0	0	1	13	25	26	8	107	1.2	79	141	3.9	22.7	7.3	28.7	32.4	88	303	2.54	6.8	0	0	0	13.7917	0	0	30	0	90
1576	Not disclosed	0	1	15	0	0	0	0	0	1	0	0	0	0	0	0	14	24	8	9.4	90	0.8	95	128	5.1	38.8	12.6	26.9	32.5	83	443	4.69	9.9	0	0	0	6.04167	0	0	30	0	90
1577	Not disclosed	0	1	15	0	0	0	0	0	0	0	0	1	0	0	1	14	25	21	9.3	102	1.1	275	137	4	33.2	12.8	31.9	36.8	83	257	4	5.2	0	0	0	7.83333	0	0	30	0	90
1578	Not disclosed	1	1	15	0	0	0	0	0	0	0	0	1	0	0	1	19	19	65	10	105	5.7	92	143	4.6	26.7	8.1	29.5	30.3	97	212	2.75	7.3	0	0	0	6.625	0	0	30	0	90
1579	Not disclosed	1	0	15	0	0	0	0	0	0	0	0	0	0	1	1	17	23	31	7.9	99	0.7	118	135	3.5	36	12.2	30.3	33.9	89	227	4.03	26.1	0	0	0	20.7917	0	0	30	0	90
1580	Not disclosed	1	1	15	0	0	0	0	0	1	0	0	1	0	0	1	16	29	44	9.3	101	1.3	112	141	4.9	38.6	12.4	30.9	32.2	96	250	4.02	5	0	0	0	5.95833	0	0	30	0	90
1581	Not disclosed	1	1	15	1	0	1	0	0	1	0	0	0	0	0	1	17	23	11	9.6	103	0.9	250	139	4.4	37	12.2	27.7	33.1	84	273	4.42	8.9	0	0	0	19.7917	0	0	30	0	90
1582	Not disclosed	1	0	15	0	0	0	0	1	0	0	0	1	0	0	1	17	22	25	9.4	101	1.8	512	130	4.8	31.2	11.2	29.4	35.9	82	461	3.81	8.3	0	0	0	7.20833	0	0	30	0	90
1583	Not disclosed	0	1	15.1	0	0	0	0	1	0	0	0	0	0	0	0	16	26	16	8.8	93	1.1	172	135	5.5	47.8	15.5	29.6	32.4	91	386	5.24	19.3	0	0	0	5.83333	0	0	30	0	90
1584	Not disclosed	0	1	15.1	0	0	0	0	1	0	0	0	0	0	0	0	16	27	30	8.4	100	0.9	86	138	4.8	46.8	15.2	28.5	32.6	87	274	5.35	6.9	0	0	1	6.29167	0	0	30	0	90
1585	Not disclosed	0	1	15.1	0	0	0	0	0	0	0	0	0	0	0	0	16	21	13	9.8	102	0.9	119	139	5.1	40.1	13.3	31.4	33.2	95	352	4.24	8.2	0	0	0	4.20833	0	0	30	0	90
1586	Not disclosed	1	1	15.1	0	0	1	0	0	0	0	0	0	0	0	1	14	22	24	8.3	109	1.1	110	141	4.1	34.5	11.4	31.5	33.2	95	242	3.64	12	0	1	0	8.16667	0	0	30	0	90
1587	Not disclosed	1	0	15.1	0	0	0	0	0	0	0	0	0	0	0	0	14	29	13	9.5	105	0.5	99	144	3.8	33.6	11.1	26.7	33	81	260	4.16	7.8	0	0	0	12.875	0	0	30	0	90
1588	Not disclosed	1	1	15.1	0	0	0	0	0	1	0	0	0	0	0	0	13	30	20	10	98	0.8	76	137	4.4	37.7	12.3	29.5	32.5	91	400	4.16	7.8	0	0	0	3.875	0	0	30	0	90
1589	Not disclosed	0	1	15.1	1	1	0	0	1	0	0	0	1	0	0	1	15	22	20	8.6	106	1.2	168	143	4.3	30.9	9.7	27.4	31.4	87	195	3.54	5.1	0	0	1	14.8333	0	0	30	0	90
1590	Not disclosed	0	1	15.1	1	1	0	0	0	0	0	0	0	0	0	1	14	20	52	8.4	105	1	119	135	4.4	34.1	10.7	29.2	31.5	93	248	3.68	7.7	0	0	0	4.375	0	0	30	0	90
1591	Not disclosed	1	0	15.1	0	1	1	0	0	1	0	0	0	0	0	1	14	27	15	9.2	102	0.6	224	139	3.9	41.2	14.2	31	34.5	90	249	4.58	6.8	0	1	0	10.0417	0	0	30	0	90
1592	Not disclosed	1	1	15.1	0	1	0	0	0	0	0	0	0	0	0	1	14	30	23	9.3	94	1	373	133	5	30.3	10.2	28.3	33.5	84	257	3.59	8	0	0	0	6.875	0	0	30	0	90
1593	Not disclosed	0	0	15.1	0	0	0	0	0	0	0	0	0	1	0	1	21	26	9	10.2	95	0.8	139	138	4.4	37.5	12.9	30.5	34.3	89	282	4.22	8.1	0	0	0	16.625	0	0	30	0	90
1594	Not disclosed	1	1	15.1	0	0	0	0	0	0	0	0	0	0	0	0	11	30	13	8.2	98	0.5	87	135	4	31.2	9.7	25.6	31	82	495	3.79	13.3	0	0	0	4.41667	0	0	30	0	90
1595	Not disclosed	0	1	15.1	1	0	0	0	0	0	0	0	0	0	0	0	19	17	26	6.7	107	1.3	92	138	4.6	41.4	13.7	32.2	33.1	97	222	4.26	5.9	0	0	1	2.29167	0	0	30	0	90
1596	Not disclosed	0	0	15.1	0	0	0	0	0	0	0	0	1	0	0	1	18	26	23	8.6	101	1.2	307	140	4.5	35.7	11.3	27.8	31.7	88	200	4.08	6.3	0	0	0	3.875	0	0	30	0	90
1597	Not disclosed	0	0	15.1	0	0	1	1	0	0	0	0	0	0	0	1	13	24	24	9.1	104	0.9	63	137	4.1	35.9	11.9	28.4	33.1	86	306	4.19	5.7	0	0	0	7	0	0	30	0	90
1598	Not disclosed	0	1	15.1	1	0	1	0	0	0	0	0	1	1	0	1	18	25	51	8.6	100	4.6	156	138	4.8	28.7	9.4	28.1	32.9	85	206	3.36	13.9	0	1	1	30.9583	0	0	30	0	90
1599	Not disclosed	0	1	15.1	0	1	0	0	0	0	0	0	0	0	1	1	16	25	31	7.3	91	1	178	128	3.9	34.4	11.4	27.7	33.1	84	101	4.1	26.4	1	1	0	27.8333	0	0	30	0	90
1600	Not disclosed	0	0	15.1	0	0	1	0	0	0	0	0	1	0	0	1	16	20	69	8	107	3.4	275	139	4.3	26.7	8.4	29.7	31.4	95	229	2.82	22.1	0	0	0	9.29167	1	1	8.91667	1	8.91667
1601	Not disclosed	0	1	15.1	1	0	1	0	0	0	0	0	0	0	0	1	14	22	21	8.5	107	1.2	99	139	3.5	28.7	9	26.2	31.2	84	288	3.42	16.2	0	0	0	6.91667	0	0	30	0	90
1602	Not disclosed	1	1	15.1	0	0	0	0	0	0	0	0	1	0	0	0	15	23	47	8	99	1.8	187	137	4.8	35.4	11.8	30.4	33.3	91	267	3.88	12.5	0	0	0	6.29167	0	0	30	0	90
1603	Not disclosed	0	0	15.1	1	1	0	1	0	0	0	0	0	0	0	1	15	26	13	9.4	102	0.8	201	139	3.8	36.9	13	29.6	35.2	84	144	4.4	8.1	0	0	0	5.58333	0	0	30	0	90
1604	Not disclosed	0	1	15.1	0	1	1	1	1	0	0	0	1	0	0	1	13	23	51	8.1	100	2.6	142	132	4	33.2	10.7	28.4	32.2	88	247	3.76	18.5	0	0	0	5.70833	0	0	30	0	90
1605	Not disclosed	0	1	15.1	1	1	0	0	0	0	0	0	0	0	0	0	18	27	27	9	93	1.2	163	134	4.1	40	14	32.1	35	92	388	4.35	15.2	0	0	0	6.66667	0	0	30	0	90
1606	Not disclosed	0	0	15.1	0	0	0	0	0	0	0	0	0	0	0	1	13	24	10	8.7	102	0.7	209	135	4.1	40.9	13.3	30.4	32.5	93	255	4.38	8.2	0	0	0	10.2917	0	0	30	0	90
1607	Not disclosed	0	1	15.1	0	0	0	0	0	0	0	0	0	0	1	1	18	24	17	9.3	99	1	325	136	5	41.3	13.7	27.1	33.1	82	200	5.05	7.5	0	0	0	42.8333	0	0	30	0	90
1608	Not disclosed	1	1	15.1	0	0	0	1	0	0	0	0	0	0	0	0	15	29	18	8.2	102	0.9	90	142	4.3	36.1	12.6	29.9	35.1	85	183	4.22	7.4	0	0	0	16.75	0	0	30	0	90
1609	Not disclosed	0	1	15.1	0	0	0	0	0	0	0	0	0	0	0	0	12	27	15	8.3	96	1	117	135	4.1	32.6	9.9	27	30.4	89	468	3.67	13.7	0	0	0	13.6667	0	0	30	0	90
1610	Not disclosed	1	1	15.1	0	0	0	0	0	0	0	0	0	0	0	1	18	22	13	7.2	102	0.9	165	142	3.8	32.7	10.9	31.9	33.3	96	327	3.42	10.6	0	0	0	5.04167	0	0	30	0	90
1611	Not disclosed	1	0	15.1	0	0	0	0	0	0	0	0	0	0	0	1	19	26	20	8.7	96	0.8	265	139	4	40.1	13.2	28.9	32.9	88	314	4.57	5.5	0	0	0	15.6667	0	0	30	0	90
1612	Not disclosed	1	0	15.1	1	1	1	0	1	0	0	0	1	0	0	1	16	23	32	8	104	1.7	222	137	5.7	31.4	9.5	27.1	30.3	90	255	3.51	21.1	0	0	0	14.0417	0	0	30	0	90
1613	Not disclosed	1	0	15.1	0	0	0	0	0	1	0	0	0	0	0	0	17	27	10	9.1	103	0.5	107	143	4.2	33.1	10.9	25.7	32.8	78	457	4.24	11.2	0	0	0	13.7917	0	0	30	0	90
1614	Not disclosed	1	1	15.1	0	0	0	0	0	0	0	0	0	0	0	0	18	24	16	6.9	103	0.7	75	141	3.5	38.3	13.7	35.2	35.9	98	335	3.89	7.6	0	1	0	5.58333	0	0	30	0	90
1615	Not disclosed	1	1	15.1	0	0	0	0	0	0	0	0	0	0	0	0	12	29	26	8.9	102	1.5	82	139	4.3	39	13	30.1	33.4	90	345	4.32	10.2	0	0	0	3.25	0	0	30	0	90
1616	Not disclosed	1	1	15.1	0	1	0	0	0	0	0	0	1	0	0	1	18	20	28	9.9	103	1	252	136	5	41.8	14.6	30.3	35.1	86	395	4.84	6.8	0	0	0	2.875	0	0	30	0	90
1617	Not disclosed	1	1	15.1	0	0	0	0	1	0	0	0	0	0	0	1	14	28	31	8.4	103	0.9	101	141	4.1	31.4	10.5	30	33.3	90	211	3.49	8.6	0	0	1	5	0	0	30	0	90
1618	Not disclosed	0	1	15.1	0	1	1	1	0	0	0	0	1	0	0	0	18	25	33	9.4	104	1.4	92	143	4.3	37.6	12.7	31.3	33.8	93	260	4.06	8.1	0	0	0	6.875	0	0	30	0	90
1619	Not disclosed	1	1	15.1	0	0	0	0	0	0	0	0	0	0	0	1	16	24	20	8.9	105	0.9	216	141	3.9	36.8	12.2	29.5	33.1	89	231	4.14	5.7	0	1	0	8.16667	0	0	30	0	90
1620	Not disclosed	0	0	15.1	0	0	0	0	0	0	0	0	0	0	0	0	18	19	21	8.6	107	1.4	204	138	5.7	35.7	11.6	29.1	32.5	90	208	3.99	28.3	0	0	0	2.33333	0	0	30	0	90
1621	Not disclosed	0	1	15.1	1	1	1	0	0	0	0	0	1	0	0	0	15	28	28	9.6	97	1.2	117	136	4.1	41.1	14.2	32.4	34.5	94	141	4.37	5.9	0	0	0	21.375	0	0	30	0	90
1622	Not disclosed	0	1	15.1	0	0	0	0	0	0	0	1	0	0	0	0	19	25	21	8.4	97	1.4	121	136	5.3	41.1	13.1	30.3	31.9	95	277	4.32	16.1	0	0	0	6.625	0	0	30	1	37
1623	Not disclosed	0	1	15.1	1	1	0	0	0	0	0	0	1	0	0	1	12	28	61	10.3	104	5.1	167	140	4.4	33.4	11.3	27.5	33.7	82	367	4.1	11	1	0	0	7.20833	0	0	30	0	90
1624	Not disclosed	1	0	15.1	1	0	0	0	0	0	0	0	1	0	0	1	15	27	17	9	104	0.5	57	142	3.8	45.1	14.7	26	32.5	80	338	5.625	4.9	0	0	0	1.25	0	0	30	0	90
1625	Not disclosed	0	1	15.1	0	1	0	0	0	0	0	0	1	0	0	0	16	28	29	10	103	2.2	80	143	3.5	46	15.8	29.3	34.3	85	253	5.39	8.4	0	0	0	2.75	0	0	30	0	90
1626	Not disclosed	1	1	15.1	0	1	0	0	0	0	0	0	0	0	0	1	9	34	14	8.8	101	0.8	185	141	3.8	31.7	11.6	34.2	36.5	94	165	3.38	7.4	0	0	0	13	0	0	30	0	90
1627	Not disclosed	1	1	15.1	0	0	0	0	0	0	0	0	0	0	0	0	17	25	16	8.9	100	0.9	92	137	4.6	35.1	10.8	22.5	30.8	73	472	4.8	7.3	0	0	0	3.70833	0	0	30	0	90
1628	Not disclosed	0	1	15.1	0	1	0	0	0	0	0	0	1	0	0	1	14	29	15	8.7	89	1.2	254	128	3.9	36.4	12.5	29.7	34.3	87	213	4.2	15.1	0	0	0	10.9167	0	0	30	0	90
1629	Not disclosed	0	1	15.1	0	0	0	0	1	0	0	0	1	0	0	1	20	25	56	8.8	102	3.3	128	143	3.6	36.2	11.8	31.2	32.7	96	301	3.79	12.8	0	0	0	6.04167	0	0	30	0	90
1630	Not disclosed	1	1	15.1	0	0	0	0	0	0	0	0	0	0	0	1	18	29	20	8.9	101	0.7	177	143	4.5	36.4	12.1	27.8	33.3	84	241	4.36	8.5	0	0	0	2.83333	0	0	30	0	90
1631	Not disclosed	1	0	15.1	0	0	0	0	0	1	0	0	0	0	1	0	17	30	28	9.4	87	0.9	143	129	4.2	32.5	11.3	31	34.8	89	178	3.64	17.2	0	0	1	24.5	0	0	30	0	90
1632	Not disclosed	0	1	15.2	0	0	0	0	0	0	0	0	0	0	0	0	16	20	39	8.5	106	1.9	110	138	4.4	26.8	8.4	26.6	31.4	85	169	3.17	7	0	0	0	8	0	0	30	0	90
1633	Not disclosed	0	1	15.2	0	1	1	0	0	0	0	0	1	0	0	1	12	30	19	9	100	0.9	229	138	4.2	33.2	11.1	29.2	33.5	87	180	3.8	6.6	1	0	0	2.29167	0	0	30	0	90
1634	Not disclosed	1	0	15.2	0	0	0	0	0	0	0	1	0	0	0	0	16	25	30	10.1	100	0.9	137	137	3.6	32.8	10.9	28.5	33.2	86	226	3.83	21.8	0	0	0	10.6667	0	0	30	0	90
1635	Not disclosed	0	1	15.2	0	1	0	0	0	0	0	0	0	0	0	1	16	25	24	9.1	98	1.1	193	139	6.8	34.5	11.4	30.2	33	91	199	3.78	10.5	0	0	0	9.79167	0	0	30	0	90
1636	Not disclosed	0	1	15.2	0	0	0	0	0	0	0	0	0	0	1	0	16	22	28	9.9	105	2.2	91	138	4.6	33.7	11.4	32.7	33.8	97	155	3.48	10.5	0	0	0	6.83333	0	0	30	0	90
1637	Not disclosed	0	0	15.2	0	0	0	0	0	0	0	0	1	0	0	1	14	29	32	9.2	100	6	199	139	4.3	31.3	10.2	30.4	32.6	93	207	3.35	22.4	1	0	0	10.75	0	0	30	0	90
1638	Not disclosed	0	1	15.2	0	1	0	0	1	0	0	0	1	0	0	1	14	27	35	7.5	99	1.8	114	136	3.7	26	8.8	28.1	33.7	83	363	3.13	22.4	0	0	0	44.7917	0	0	30	0	90
1639	Not disclosed	1	0	15.2	0	0	0	0	0	0	0	1	0	1	1	1	11	29	20	8.2	105	0.7	130	141	4.4	33.4	10.8	27.8	32.3	86	128	3.88	3.4	0	0	0	24.875	0	1	28.125	1	28.125
1640	Not disclosed	0	1	15.2	0	0	0	0	0	0	0	1	0	0	0	0	14	25	11	9	108	0.6	100	143	3.6	31.7	9.9	25.1	31.3	80	735	3.94	15.8	0	0	0	16.875	0	0	30	0	90
1641	Not disclosed	0	1	15.2	0	0	1	1	0	0	0	0	0	0	0	1	9	29	38	8.1	101	1.1	215	133	4.4	41.7	13.6	28	32.5	86	212	4.85	9.1	0	0	0	8.625	0	0	30	0	90
1642	Not disclosed	0	1	15.2	0	0	0	0	0	0	0	0	0	0	0	0	25	22	10	8.6	100	0.8	192	143	4	48.1	16.4	33.7	35.3	95	249	5.05	16.7	0	0	1	5.125	0	0	30	0	90
1643	Not disclosed	1	1	15.2	0	0	0	0	0	0	0	0	0	0	0	0	11	24	12	8.7	104	0.7	101	135	3.9	33.1	11.1	31.5	33.5	94	214	3.52	4.9	0	0	0	31.875	0	0	30	0	90
1644	Not disclosed	1	1	15.2	0	1	0	0	0	0	0	0	1	0	0	1	11	31	20	9.6	99	0.8	197	137	4.4	36.6	12.8	27.1	35	78	211	4.73	10.9	0	0	1	7.70833	0	0	30	0	90
1645	Not disclosed	0	1	15.2	0	0	1	0	0	0	0	0	0	0	0	1	18	19	37	8.4	106	2.7	204	138	4.9	27.4	9.6	31.4	35.1	90	289	3.06	15.9	0	0	0	10.7917	0	0	30	0	90
1646	Not disclosed	1	1	15.2	0	0	0	0	1	1	0	0	0	0	1	0	14	28	8	8	104	0.4	103	142	4.3	31.4	9.6	25.9	30.6	85	249	3.71	9.3	0	0	0	27.25	0	0	30	0	90
1647	Not disclosed	0	1	15.2	0	0	0	0	1	0	0	0	0	1	0	1	13	34	21	9.4	101	1.2	124	143	4.9	44.1	15	30.6	33.9	90	254	4.9	6.7	0	0	0	10.5417	0	0	30	0	90
1648	Not disclosed	0	0	15.2	0	1	0	0	0	0	0	0	1	0	0	1	14	27	11	9.2	99	1.1	320	135	4.5	43.5	15.9	28.4	36.4	78	223	5.59	5.7	1	0	0	15.875	0	0	30	0	90
1649	Not disclosed	0	1	15.2	0	1	0	0	0	0	0	0	1	0	0	1	17	25	34	8.8	100	1.7	328	137	4.6	32	11.1	29.1	34.6	84	295	3.81	7.6	0	0	0	15.125	0	0	30	0	90
1650	Not disclosed	0	0	15.2	0	0	0	0	1	0	0	0	0	0	0	0	16	25	7	8.9	99	0.6	113	136	4.3	27.6	8.7	27.6	31.5	88	360	3.15	11.9	0	0	0	12.375	0	0	30	0	90
1651	Not disclosed	1	1	15.2	0	0	0	0	0	0	0	1	0	0	0	0	21	20	6	9.6	97	0.6	67	134	4.1	41.2	12.3	26.6	30	89	276	4.64	4.7	0	0	0	15.5833	0	0	30	0	90
1652	Not disclosed	1	1	15.2	0	1	0	0	0	0	0	0	0	0	0	1	17	26	12	9.3	98	0.5	350	141	3.8	34.8	11.2	27.7	32.2	86	171	4.05	4.5	0	0	0	7.91667	0	0	30	0	90
1653	Not disclosed	0	1	15.2	0	0	0	0	0	0	0	0	0	1	0	0	27	15	6	9.1	89	0.8	119	128	4	36.2	12.9	29.2	35.6	82	447	4.42	19.8	0	0	1	17.8333	0	1	21.2083	1	21.2083
1654	Not disclosed	1	0	15.2	0	0	0	0	0	0	0	0	0	1	0	1	12	31	19	8.9	103	0.9	83	142	4.1	34.5	10.6	27.8	30.8	90	251	3.82	3.4	0	0	1	8.20833	0	0	30	0	90
1655	Not disclosed	0	0	15.2	0	0	1	0	0	0	0	0	0	0	0	1	19	24	18	8.9	93	0.9	314	132	4.3	43.3	13.2	30.9	34.2	90	221	4.28	9.7	0	0	0	4	0	0	30	0	90
1656	Not disclosed	0	1	15.2	1	0	0	0	0	0	0	0	0	0	0	0	15	31	24	10.6	98	1.1	82	140	3.8	48.2	15.7	31	32.6	95	196	5.08	5.6	0	0	1	12.0417	0	0	30	0	90
1657	Not disclosed	1	0	15.2	0	0	0	0	0	1	0	0	0	0	0	1	16	25	13	9.9	103	0.7	109	140	3.9	42.2	13.9	27.7	32.8	84	306	5.01	7.3	0	0	0	4.875	0	0	30	0	90
1658	Not disclosed	1	1	15.2	0	1	1	0	0	1	0	0	1	0	0	1	17	25	50	10.1	105	1.8	128	141	5.8	30.6	10.1	28.6	33.1	86	185	3.54	5.7	0	0	0	2.79167	0	0	30	0	90
1659	Not disclosed	0	0	15.2	0	0	1	0	0	0	0	0	0	0	0	0	13	25	11	9.9	98	1.1	105	136	4.7	40.9	13.3	26.8	32.5	83	287	4.96	8.5	0	0	0	11.0833	0	0	30	0	90
1660	Not disclosed	0	1	15.2	0	1	1	1	0	0	0	0	0	0	0	1	11	28	18	9.2	102	1.2	107	137	4.4	43.4	15.1	34.6	34.7	100	168	4.36	9.3	0	0	0	12.875	0	1	24.2083	1	24.2083
1661	Not disclosed	1	1	15.2	0	0	1	0	1	0	0	0	1	0	0	1	26	19	38	9.3	94	7.8	59	133	5.6	42	14.1	35.65	33.6	107.5	137	3.74	8.4	0	0	0	4.875	0	0	30	0	90
1662	Not disclosed	0	0	15.2	0	0	1	0	0	0	0	0	1	0	0	1	16	33	59	8.1	100	8.6	94	144	5.2	40.7	12	24.2	29.5	82	138	4.95	4.9	1	0	0	10.875	0	1	24.25	1	24.25
1663	Not disclosed	0	1	15.2	0	1	0	0	0	0	0	0	0	0	0	1	17	25	38	8.6	98	1.7	327	136	3.5	41.5	15	30.9	36.2	85	220	4.85	6.2	0	0	0	6.875	0	0	30	0	90
1664	Not disclosed	1	1	15.2	0	0	0	0	0	0	0	1	1	0	0	0	15	26	24	8	105	1.3	112	142	3.6	36.7	12.8	29.2	34.9	84	380	4.38	9.8	0	0	0	7.08333	1	1	6.125	1	6.125
1665	Not disclosed	1	1	15.2	1	1	0	0	0	0	0	0	0	0	0	1	14	30	17	9.1	96	1	90	136	4.2	43.4	14.7	32.7	33.9	96	313	4.5	9.4	0	0	0	6.875	0	0	30	0	90
1666	Not disclosed	1	1	15.2	0	0	0	0	0	0	0	0	0	0	0	0	13	27	29	9	97	0.8	149	133	4.4	31.1	10.4	27.8	33.6	83	159	3.75	12.1	0	0	0	8.95833	0	0	30	0	90
1667	Not disclosed	1	0	15.2	0	1	0	1	0	0	0	0	0	0	0	1	15	25	29	8.5	100	2.2	125	136	3.6	27.6	9.2	28	33.4	84	277	3.3	11.1	0	1	0	11.0417	0	0	30	0	90
1668	Not disclosed	0	0	15.2	0	1	1	0	1	0	0	0	1	0	0	1	19	25	12	9.1	89	1.1	428	128	5	41.5	13.9	25.6	33.6	76	322	5.43	13.8	0	0	0	9.79167	0	0	30	0	90
1669	Not disclosed	0	1	15.2	1	1	0	0	0	0	0	0	0	0	1	1	12	34	18	9.2	94	1	65	136	3.8	37.2	13	35.65	35.1	103	132	3.63	6	0	0	1	43.7083	0	0	30	0	90
1670	Not disclosed	1	1	15.2	0	0	0	0	1	0	0	0	0	0	0	0	20	22	12	9.5	98	0.8	95	135	4.8	38.2	13	27.5	34	81	735	4.72	15.2	0	0	0	10.0417	0	0	30	0	90
1671	Not disclosed	0	1	15.2	0	1	0	0	0	0	0	0	0	0	0	0	15	25	9	8.1	101	1.3	147	137	3.6	34.7	11.6	30.4	33.2	92	238	3.79	15.5	0	1	0	3.45833	0	0	30	0	90
1672	Not disclosed	1	1	15.2	1	0	0	0	0	1	0	0	0	0	0	0	19	21	17	7.9	105	0.5	106	140	4.6	40.7	13.6	31.4	33.4	94	364	4.33	8.5	0	0	0	11.875	0	0	30	0	90
1673	Not disclosed	0	1	15.2	0	0	0	0	1	0	0	0	0	0	0	0	11	28	10	8.4	99	0.8	103	134	3.9	29.8	9.6	27.9	32.1	87	374	3.44	9.6	0	0	0	17.5833	0	0	30	0	90
1674	Not disclosed	1	1	15.2	0	1	0	0	0	0	0	0	1	0	0	1	16	26	46	8.7	103	1.2	111	141	4.4	33	10.9	29.3	33	89	312	3.72	10.6	0	0	0	4.66667	0	0	30	0	90
1675	Not disclosed	0	1	15.3	1	0	0	0	0	0	0	0	1	0	0	1	19	21	88	8.1	90	7.7	88	130	5.9	25.6	7.6	25.4	29.7	86	350	2.99	8.1	0	0	0	38	0	0	30	0	90
1676	Not disclosed	0	0	15.3	0	0	0	1	0	0	0	0	1	0	1	0	24	26	65	10.6	95	8.6	128	141	4.1	42.1	14.1	33.1	33.5	99	153	4.26	3.7	1	0	0	8.75	0	0	30	0	90
1677	Not disclosed	1	0	15.3	0	0	0	0	0	0	0	1	0	1	0	0	14	21	19	8.4	102	1.3	98	137	4.4	27.7	8.6	29	31	93	378	2.97	13.3	0	0	0	9.66667	0	0	30	0	90
1678	Not disclosed	1	1	15.3	0	0	0	1	0	0	0	0	0	0	0	0	9	33	9	8.4	99	0.7	133	137	3.7	40	13.1	31.5	32.9	96	177	4.17	14	0	1	1	17.2917	0	0	30	0	90
1679	Not disclosed	0	0	15.3	0	0	0	0	0	0	0	0	1	0	0	1	16	25	21	9.2	102	1.4	137	138	5	41.9	13.5	26.1	32.2	81	187	5.17	6.4	0	0	0	3.08333	0	0	30	0	90
1680	Not disclosed	1	1	15.3	0	0	0	0	1	0	0	0	0	0	0	0	13	31	28	8.9	99	1.3	132	139	3.6	37.1	12.2	29.3	33	89	187	4.17	9.1	0	1	1	26.8333	1	1	26.4167	1	26.4167
1681	Not disclosed	0	1	15.3	0	1	0	1	0	0	0	0	1	1	0	1	16	32	31	9.2	100	1.2	160	141	6.8	40.6	13.1	28.8	32.4	89	252	4.55	6.3	0	0	0	11.875	0	0	30	0	90
1682	Not disclosed	1	1	15.3	0	0	0	0	0	1	0	1	0	0	0	0	13	27	6	8.1	101	0.4	95	138	3	33.3	11.1	27.8	33.3	84	396	3.98	6.1	0	0	0	3.95833	0	0	30	0	90
1683	Not disclosed	1	0	15.3	0	1	1	0	1	1	0	0	0	0	0	0	13	27	22	9.5	106	1	80	142	4.2	42.5	13	27.8	30.5	91	470	4.66	8	0	0	0	14.875	0	0	30	0	90
1684	Not disclosed	1	1	15.3	0	0	0	0	0	1	0	0	1	0	0	1	13	28	30	7.9	100	1.9	80	135	5.7	35.2	11.6	34.2	32.9	104	210	3.39	7.4	0	0	0	6.70833	0	0	30	0	90
1685	Not disclosed	0	0	15.3	0	0	0	0	0	0	0	1	0	0	0	1	18	25	41	8.1	104	0.5	66	141	6.1	29.9	9.4	30.9	31.3	99	247	3.03	7.7	0	0	0	5.58333	0	0	30	1	67.0417
1686	Not disclosed	0	1	15.3	0	1	1	0	0	0	0	0	1	0	0	1	18	24	19	9.2	97	1.2	168	134	5.1	32.6	10.7	34.6	32.9	105	240	3.1	9	0	0	0	5.79167	0	0	30	0	90
1687	Not disclosed	1	0	15.3	0	0	0	0	0	0	0	0	0	0	0	1	14	25	18	9	104	1.5	241	138	4.7	30	9.2	27.9	30.7	91	264	3.29	10.8	0	1	0	6.41667	0	0	30	0	90
1688	Not disclosed	0	1	15.3	0	0	1	0	0	0	0	0	0	0	0	1	17	23	20	9.8	99	1.1	90	135	4.4	32.5	10.7	26.8	32.9	81	370	3.99	9.4	0	0	0	1.83333	0	0	30	0	90
1689	Not disclosed	0	1	15.3	0	1	0	0	0	0	0	0	1	0	0	1	18	26	42	8.3	95	5.1	191	134	4.5	33.2	10.3	31.4	31	101	406	3.28	16.1	0	0	0	20.9167	0	0	30	1	57.1667
1690	Not disclosed	0	1	15.3	0	0	0	0	0	0	0	0	0	0	0	1	15	26	17	8.9	97	1.2	352	133	4.7	30.1	9.9	27.5	32.8	84	230	3.59	5.6	0	0	0	9	0	0	30	0	90
1691	Not disclosed	1	1	15.3	0	0	0	0	0	0	0	0	0	0	0	0	12	32	35	8.1	101	0.8	82	141	4.3	37.5	13.1	30	34.9	86	196	4.35	7.2	0	0	0	10.7917	0	0	30	0	90
1692	Not disclosed	0	1	15.3	0	0	1	0	1	0	0	0	1	0	0	1	10	28	25	9.4	103	1	57	137	4.2	33.1	11.4	30.7	34.6	89	297	3.72	8.5	0	0	0	22	0	0	30	0	90
1693	Not disclosed	0	1	15.3	0	0	0	0	0	0	0	0	0	0	0	1	17	25	34	8.4	98	1.2	130	136	4.4	38.1	11.8	27.4	31	88	735	4.31	28.45	0	0	0	22.4167	0	0	30	1	74.75
1694	Not disclosed	0	1	15.3	0	0	1	0	0	0	0	0	1	0	0	0	18	28	66	9.3	98	7.7	100	140	4.4	23.5	8.2	29.8	34.9	85	131	2.75	4.6	1	0	0	8.58333	0	0	30	0	90
1695	Not disclosed	0	1	15.3	0	0	1	0	0	0	0	0	1	0	0	1	15	27	19	9.3	98	2.1	124	135	4.8	27.8	8.6	26.5	31.1	85	525	3.26	8.6	0	0	0	8.75	0	0	30	0	90
1696	Not disclosed	1	0	15.3	0	1	0	0	0	1	0	0	1	0	1	0	15	23	19	8.4	101	1.8	140	134	4.6	36.2	12.1	32.6	33.4	98	289	3.71	9.9	0	0	1	5.75	0	0	30	0	90
1697	Not disclosed	0	0	15.3	0	0	0	0	0	0	0	0	0	0	0	0	17	29	19	8.7	102	1	66	143	4.6	40	13.1	26.5	32.7	81	556	4.93	14.5	0	0	0	7.04167	0	0	30	0	90
1698	Not disclosed	1	1	15.3	0	0	1	0	1	1	0	0	1	0	0	1	27	23	43	9.1	90	6	148	138	6	34.4	11.6	31.3	33.6	93	221	3.71	9.5	1	0	0	2.04167	0	0	30	0	90
1699	Not disclosed	0	1	15.3	0	1	1	0	0	0	0	0	0	0	0	1	12	32	25	9.4	101	1	65	141	4.2	43	14.1	31.9	32.9	97	184	4.43	7.4	0	0	0	12.0833	0	0	30	0	90
1700	Not disclosed	0	1	15.3	0	0	0	0	0	0	0	0	0	0	0	0	15	28	12	9	101	1.3	92	139	4.5	42.8	14.4	28.8	33.7	85	248	5.01	12.2	0	0	0	8.91667	0	0	30	0	90
1701	Not disclosed	0	0	15.3	0	1	0	1	0	0	0	0	1	0	0	1	10	30	19	9.3	97	1.3	125	133	4	31.4	10.3	28.5	32.9	87	449	3.62	9.4	0	0	0	40.5417	1	0	30	1	40.1667
1702	Not disclosed	1	0	15.3	0	0	0	0	0	0	0	1	0	0	0	0	11	29	19	7.1	93	0.6	103	128	5	36.3	12.6	30.5	34.6	88	287	4.12	11.9	0	0	0	8.75	0	0	30	0	90
1703	Not disclosed	1	1	15.3	0	0	0	0	0	0	0	1	0	1	0	0	13	27	35	9.3	93	0.5	95	129	4.4	28.9	9.3	27.7	32.2	86	349	3.36	6.3	0	0	0	14	0	0	30	1	30.3333
1704	Not disclosed	1	1	15.3	0	0	0	0	0	0	0	0	0	1	0	0	13	31	18	9.3	101	0.8	136	141	4.1	38.1	12.4	32.7	32.5	101	204	3.79	6.2	0	0	1	4.83333	0	0	30	0	90
1705	Not disclosed	0	1	15.3	0	1	0	1	1	0	0	0	1	0	0	1	13	25	14	8.7	103	0.9	146	137	4.3	34.1	11.8	30	34.7	86	262	3.95	10.3	0	0	0	14.9583	0	0	30	0	90
1706	Not disclosed	1	1	15.3	1	1	1	0	0	0	0	0	1	0	1	1	22	17	53	7	88	3.3	402	125	4.8	26.3	8.1	27.6	30.9	89	232	2.95	13.6	0	1	1	52.9583	0	0	30	1	64.4167
1707	Not disclosed	1	1	15.3	0	1	1	0	0	0	0	0	0	0	0	0	12	28	15	8.8	105	0.9	108	141	3.8	34.3	10.8	27.3	31.4	87	268	3.95	6.7	0	0	0	10.9583	0	1	22.4167	1	22.4167
1708	Not disclosed	0	1	15.3	0	1	0	0	0	0	0	0	0	0	0	0	16	26	20	8.4	101	1.1	87	139	4.4	46	15.8	30.9	34.4	90	194	5.12	6.2	0	0	0	2.75	0	0	30	0	90
1709	Not disclosed	1	1	15.3	0	0	1	0	0	0	0	0	0	0	0	1	14	26	15	8.3	90	0.8	119	126	4.3	27.2	9.1	29	33.5	87	352	3.14	11.8	0	0	0	6.95833	0	0	30	0	90
1710	Not disclosed	0	1	15.3	0	0	0	0	0	0	0	0	0	0	0	0	12	31	20	9	103	0.9	102	142	3.5	33.1	10.7	21.7	32.5	71	235	4.95	8.1	0	0	0	7.41667	0	0	30	0	90
1711	Not disclosed	0	1	15.3	0	0	0	0	0	0	0	1	0	0	0	0	17	20	23	8.9	87	0.8	512	125	4.9	41	13.6	28.6	33.2	86	373	4.76	18.1	0	0	1	4.625	1	1	4.125	1	4.125
1712	Not disclosed	0	1	15.3	0	0	1	1	0	0	0	0	1	0	0	1	15	18	55	7.7	113	3.3	175	142	5.3	39.7	13	29.3	32.7	90	276	4.44	6.9	1	0	1	16.75	0	0	30	0	90
1713	Not disclosed	0	1	15.3	0	0	0	0	0	0	0	0	0	1	0	0	12	29	10	9.7	104	0.8	93	140	4.6	35.2	11.8	31.8	33.6	95	149	3.72	5.8	0	0	0	2.04167	0	0	30	0	90
1714	Not disclosed	1	0	15.3	0	0	0	0	0	0	0	0	0	0	0	0	12	28	7	8.5	104	0.6	112	140	3.9	42	14.2	31	33.8	92	339	4.59	7	0	0	0	8.08333	0	0	30	0	90
1715	Not disclosed	0	1	15.4	0	0	0	0	1	0	1	0	0	0	0	0	18	25	21	7.4	99	0.8	123	137	4.6	33.1	9.8	21.6	29.5	71	395	5.29	6.4	0	0	0	11.6667	0	0	30	0	90
1716	Not disclosed	1	1	15.4	0	0	0	0	1	0	0	0	0	0	0	1	16	26	16	7.8	96	1.1	166	135	3.2	36.3	13	28.1	35.9	78	349	4.64	21	0	0	0	1.91667	0	0	30	0	90
1717	Not disclosed	0	0	15.4	1	1	0	0	0	0	0	0	1	0	0	1	15	23	39	8.9	108	2.2	116	142	4.2	37.5	12.5	28.4	33.4	85	161	4.41	5.7	0	1	0	7.79167	0	0	30	0	90
1718	Not disclosed	1	1	15.4	0	0	1	0	0	0	0	0	1	0	0	1	18	24	99.5	8.9	103	3.1	182	139	5.8	34.5	10.6	29.6	30.7	96	214	3.58	6.3	0	0	0	13.875	0	0	30	0	90
1719	Not disclosed	0	0	15.4	0	0	0	1	0	0	0	0	0	0	0	1	14	28	18	8.3	99	0.8	263	141	4.6	38.6	12	25.7	31.1	83	162	4.67	12.4	0	0	0	11.7083	0	0	30	0	90
1720	Not disclosed	1	1	15.4	0	1	0	1	1	0	0	0	1	0	0	1	14	27	27	9	106	0.9	121	146	3.9	29.5	9.3	26.6	31.5	84	228	3.5	7.9	0	0	1	28.9583	0	0	30	0	90
1721	Not disclosed	1	1	15.4	0	1	0	0	0	0	0	0	1	0	0	0	17	18	35	8.2	103	1.8	152	134	4.3	41.4	13.5	31.5	32.7	96	124	4.3	12.6	0	0	0	30.125	0	0	30	0	90
1722	Not disclosed	0	1	15.4	0	0	1	0	0	0	0	0	1	0	0	1	18	26	33	8.9	101	5.7	103	141	4.3	41.5	13	30.9	31.4	98	201	4.22	8.8	0	0	0	7	0	0	30	0	90
1723	Not disclosed	1	0	15.4	0	0	1	0	1	0	0	0	1	0	0	1	18	22	24	10.2	97	0.9	161	133	4	34.7	11	27.4	31.9	86	418	4.04	11.4	0	0	0	3.83333	0	0	30	0	90
1724	Not disclosed	0	0	15.4	0	0	0	0	0	0	0	0	0	0	0	1	14	26	11	8.6	98	0.8	305	134	4.2	40.5	13.3	25.9	33	79	292	5.15	10.4	0	0	0	3.91667	0	0	30	0	90
1725	Not disclosed	0	1	15.4	1	1	1	0	0	0	0	0	1	0	0	1	16	27	42	10.1	104	6	305	143	4.2	33.3	11.4	29.2	34.2	85	298	3.91	9.7	1	1	1	6.70833	0	0	30	0	90
1726	Not disclosed	1	1	15.4	1	1	0	0	1	1	0	0	0	0	0	1	23	21	62	9.6	96	1.7	240	134	6.2	36.2	12.3	34.1	33.9	101	506	3.6	28.45	0	0	0	13.9583	0	1	17.2083	1	17.2083
1727	Not disclosed	1	0	15.4	1	0	0	0	1	1	0	0	0	0	0	1	16	27	10	9.2	96	0.8	350	135	3.8	42.6	13.9	28.7	32.7	88	305	4.85	5	0	0	0	17.7917	0	0	30	0	90
1728	Not disclosed	0	1	15.4	0	0	1	0	0	0	0	0	0	0	0	1	16	23	30	9.7	102	1.1	71	136	4.5	29.1	9.8	27.3	33.8	81	531	3.59	10.9	0	0	0	5.66667	0	0	30	0	90
1729	Not disclosed	1	0	15.4	0	0	0	0	1	0	0	0	0	0	0	0	17	31	16	9.5	91	1.1	128	135	3.5	35	12.2	30.5	34.9	87	344	4.01	17.2	0	0	0	6.08333	0	0	30	0	90
1730	Not disclosed	1	1	15.4	0	1	0	0	1	0	0	0	0	0	0	1	13	30	26	9.8	101	0.8	246	140	4.2	39.7	13.2	28.6	33.4	86	223	4.63	12	0	0	0	5.75	0	0	30	0	90
1731	Not disclosed	0	1	15.4	0	1	0	0	1	0	0	0	0	0	0	0	17	25	23	8.1	99	1.4	84	137	3.6	31.9	11.1	32.5	34.9	93	282	3.43	7.4	0	0	1	45.5	0	0	30	0	90
1732	Not disclosed	0	1	15.4	0	0	0	0	0	0	0	0	0	0	0	0	14	24	15	8.3	103	1.1	129	141	4.2	37.9	12.4	30.1	32.7	92	282	4.12	23.4	0	0	0	10.9167	0	0	30	0	90
1733	Not disclosed	1	1	15.4	0	1	0	0	0	0	0	0	1	0	1	1	16	27	16	8.1	102	0.9	57	141	4.4	33.5	11.5	28.8	34.5	84	265	4.01	8.4	0	0	0	29.2917	0	0	30	0	90
1734	Not disclosed	0	0	15.4	1	0	0	0	0	0	0	0	1	0	0	1	14	25	12	9.2	105	1.1	87	140	4.2	41.8	13.5	29.8	32.3	93	218	4.52	5.2	0	0	0	13.75	0	0	30	0	90
1735	Not disclosed	0	0	15.4	0	0	0	0	0	0	0	0	0	0	1	1	11	21	37	8.1	98	1.4	218	130	4.1	23	7.8	33.1	33.9	98	133	2.505	23.6	0	0	0	86.7083	0	0	30	0	90
1736	Not disclosed	1	0	15.4	0	0	0	1	0	0	0	0	0	0	0	0	10	30	20	8.8	102	0.7	88	140	4.2	45.4	15.3	30.7	33.7	91	238	4.98	9.5	0	0	0	9.66667	0	0	30	1	75.9583
1737	Not disclosed	1	1	15.4	0	1	0	0	0	0	0	0	0	0	0	0	17	29	19	10.6	104	0.6	96	145	4.5	41	14.3	32.2	34.9	92	289	4.44	9.3	0	0	0	41.4583	0	0	30	1	68.0417
1738	Not disclosed	1	1	15.4	0	0	0	0	0	0	0	0	0	0	1	1	15	29	9	10.1	102	0.5	124	142	4	39.4	13.2	31.2	33.4	93	99	4.23	6	0	1	1	7.75	0	0	30	0	90
1739	Not disclosed	0	0	15.4	0	0	0	0	0	0	0	0	0	0	0	0	15	25	17	8.7	105	1.3	95	141	3.9	46.9	16.2	33.8	34.6	98	256	4.8	12.8	0	0	0	6.95833	0	0	30	0	90
1740	Not disclosed	0	1	15.4	1	1	1	0	0	0	0	0	1	0	0	0	15	27	26	9.6	103	1.3	80	140	4.3	36.6	12.4	30.2	33.8	89	297	4.1	7.8	0	0	0	7.125	0	1	29.4167	1	29.4167
1741	Not disclosed	1	0	15.4	1	1	0	0	0	0	0	0	1	0	0	1	15	25	62	9.5	104	2.7	108	139	4.5	32.2	10.4	27.8	32.3	86	149	3.74	3.5	1	1	1	11	0	0	30	0	90
1742	Not disclosed	1	1	15.4	0	0	0	0	1	1	0	0	0	0	0	0	11	25	19	7.9	104	0.5	86	140	3.7	42.7	13.1	27.4	30.7	89	222	4.78	6.5	0	0	0	5.04167	0	0	30	0	90
1743	Not disclosed	0	1	15.4	0	0	1	0	0	0	1	0	0	0	0	1	16	24	26	9.1	102	1.1	163	137	4.9	36.4	11.8	22.3	32.5	71	165	5.31	7.9	0	0	0	9.875	0	0	30	0	90
1744	Not disclosed	0	0	15.4	0	0	0	0	0	0	0	0	1	0	0	1	16	20	50	8.3	98	2.4	125	134	4.1	28.4	9	25.9	31.7	82	348	3.47	18.3	0	0	0	20.7917	0	0	30	0	90
1745	Not disclosed	1	1	15.4	0	1	0	0	0	0	0	0	0	1	1	1	15	26	28	8	99	1	225	135	4.7	37.1	12.6	30.9	34	91	266	4.09	8.3	0	0	0	18.0417	0	1	28.4167	1	28.4167
1746	Not disclosed	0	1	15.4	0	0	0	0	0	0	0	0	0	0	0	1	18	19	30	9.1	104	1.4	135	136	4.6	33.8	11	29.4	32.4	91	175	3.73	9.5	0	0	0	2.91667	0	0	30	0	90
1747	Not disclosed	0	1	15.4	0	0	0	0	1	0	0	0	0	0	0	0	10	29	7	8.2	100	0.7	173	137	3	33.1	10.3	22.5	31	73	241	4.57	13.4	0	1	0	5.91667	0	0	30	0	90
1748	Not disclosed	0	1	15.4	0	0	1	0	0	0	0	0	1	0	0	1	20	27	56	10.2	96	8.6	74	137	5.6	34	11.2	31.4	32.8	96	208	3.56	7	1	0	0	8.54167	0	0	30	0	90
1749	Not disclosed	1	0	15.4	0	0	0	0	0	0	0	0	1	0	0	1	18	23	88	8.4	105	4.5	139	141	4.7	26.5	8.7	26.8	32.6	82	244	3.22	9.4	1	0	0	4.04167	0	0	30	0	90
1750	Not disclosed	1	1	15.4	0	0	0	0	0	0	0	0	1	0	0	1	20	14	99.5	6.7	106	4.8	208	136	4.4	33.1	11.3	31.2	34.1	92	67	3.61	8.6	0	1	1	7	0	1	11.375	1	11.375
1751	Not disclosed	0	0	15.4	0	0	0	0	0	0	0	0	0	0	1	0	22	15	99.5	7.2	94	5.2	64	126	5.3	28.3	10	30.4	35.4	86	67	3.3	15.9	1	1	0	46.9167	0	0	30	0	90
1752	Not disclosed	0	1	15.4	0	0	0	0	0	0	0	0	0	0	1	0	13	26	14	8.2	102	0.8	116	137	3.7	37.9	12.1	21.6	32	71	116	5.625	11.2	0	0	0	25.7917	0	0	30	0	90
1753	Not disclosed	1	0	15.4	0	0	1	0	0	0	0	0	0	0	0	1	14	29	20	8.9	101	0.7	117	140	3.7	34.3	11.1	27.1	32.4	84	265	4.1	9.3	0	0	0	4.75	0	0	30	0	90
1754	Not disclosed	0	1	15.4	0	0	0	0	0	0	0	0	1	1	0	1	15	31	14	9.5	99	1.1	137	140	4.6	43.6	14.8	33.2	33.9	98	201	4.46	6.5	0	0	0	8	0	0	30	0	90
1755	Not disclosed	0	1	15.4	1	1	0	0	0	0	0	0	1	0	0	1	15	26	17	9.3	99	0.9	270	136	4.3	46.7	16	35.65	34.2	107.5	259	4.2	7.5	0	0	0	10.0417	0	0	30	0	90
1756	Not disclosed	0	1	15.4	0	0	0	0	1	0	0	0	0	1	1	0	10	25	7	7.9	106	0.8	89	137	3.5	35.3	11.8	33.3	33.4	100	196	3.54	4.1	0	0	0	3.95833	0	0	30	0	90
1757	Not disclosed	0	1	15.4	0	1	0	0	0	0	0	0	1	0	0	1	15	21	26	9.4	102	1.3	147	138	4.7	37.3	11.7	26.4	31.4	84	296	4.43	10.2	0	0	0	24.6667	0	0	30	0	90
1758	Not disclosed	0	1	15.4	0	0	0	0	0	0	0	0	0	0	1	0	16	22	24	8.5	106	0.7	97	140	4.1	42.2	14.6	29	34.7	84	204	5.05	7.7	0	1	0	8.95833	0	0	30	0	90
1759	Not disclosed	0	1	15.5	0	0	0	0	0	0	0	0	0	0	1	0	9	34	15	9.2	87	0.9	117	125	3.7	24.8	8.8	35	35.4	99	191	2.51	9	0	0	0	5.41667	0	1	24.7083	1	24.7083
1760	Not disclosed	0	1	15.5	0	0	0	0	0	0	0	0	0	0	0	0	17	27	30	7.8	99	1	176	138	4.5	34.7	11.9	32.5	34.4	95	447	3.67	20.3	0	0	0	4.70833	0	1	18.2083	1	18.2083
1761	Not disclosed	0	1	15.5	0	0	0	0	0	1	0	0	1	0	0	1	17	26	29	9.5	107	1.5	97	139	5.1	39.5	13.8	29.7	35	85	261	4.65	8.5	0	0	0	3.91667	0	0	30	0	90
1762	Not disclosed	0	1	15.5	0	0	0	0	0	0	0	0	0	0	0	0	17	28	28	9.2	104	1	89	144	4.7	48.3	15	29.6	30.8	96	251	5.08	7.4	0	0	0	1.83333	0	0	30	0	90
1763	Not disclosed	1	1	15.5	0	0	0	0	0	0	0	0	0	0	0	0	14	20	19	8.3	97	1.1	100	131	4.1	33.1	10.5	26.6	31.7	84	280	3.95	9.4	0	0	0	4.625	0	0	30	0	90
1764	Not disclosed	0	1	15.5	0	0	0	0	0	0	0	0	0	0	0	1	16	23	18	8.1	104	0.8	131	139	4.2	33.6	11	29.1	32.6	89	347	3.77	10.9	0	0	0	3.29167	0	0	30	0	90
1765	Not disclosed	0	0	15.5	0	0	0	0	0	0	0	0	1	0	0	1	22	23	29	8.2	100	1.3	286	140	4.7	38.3	11.3	21.6	29.5	71	283	5.625	7.9	0	0	0	11.0833	0	0	30	0	90
1766	Not disclosed	1	1	15.5	0	0	0	0	1	0	0	0	0	0	0	0	14	29	11	8	97	0.8	94	136	4.1	35.4	11.4	28.6	32.2	89	281	3.98	7.5	0	0	0	3.79167	0	0	30	0	90
1767	Not disclosed	1	1	15.5	0	0	0	0	0	0	0	0	0	0	0	1	20	26	20	9.5	94	0.7	125	135	5	35.4	11.7	28.1	33.1	85	266	4.17	5.4	0	0	0	4.08333	0	0	30	0	90
1768	Not disclosed	0	0	15.5	0	1	1	0	1	0	0	0	1	0	0	1	13	33	29	8.4	100	1.1	96	142	4.4	27.6	8.6	24.4	31	79	441	3.51	4.5	0	0	1	16.7917	0	0	30	0	90
1769	Not disclosed	0	1	15.5	0	0	1	0	0	0	0	0	1	0	0	1	17	20	88	9	104	5.9	236	137	4.3	31.5	10.9	28.5	34.5	83	274	3.81	13.5	1	1	0	5.04167	0	0	30	0	90
1770	Not disclosed	0	1	15.5	0	1	1	1	1	0	0	0	0	0	1	1	13	24	38	8.8	104	2.1	117	137	4	28.3	9.5	28.6	33.5	85	67	3.32	13.1	0	0	0	19.4167	0	0	30	0	90
1771	Not disclosed	0	1	15.5	0	0	0	0	0	0	0	0	0	0	0	1	15	29	16	9.4	98	1.1	155	138	4.1	39.8	13.5	29	33.9	86	206	4.66	9.4	0	0	0	4.54167	0	0	30	0	90
1772	Not disclosed	0	1	15.5	0	0	0	0	1	1	0	0	0	0	0	0	13	22	22	8.9	101	0.9	88	136	4.7	40.8	13	29.3	31.9	92	417	4.44	16.2	0	0	0	11.5417	0	0	30	0	90
1773	Not disclosed	0	1	15.5	0	0	0	0	0	0	0	0	1	0	0	1	12	27	27	8.9	100	1.3	129	134	5.3	33.8	11.5	28.2	34	83	177	4.08	5.2	0	0	0	1.20833	0	0	30	0	90
1774	Not disclosed	0	1	15.5	0	1	0	0	1	0	0	0	0	0	1	0	16	25	14	9.2	102	0.6	71	139	4.1	42	14.8	31.8	35.3	90	244	4.67	11.3	0	0	0	12.8333	0	0	30	0	90
1775	Not disclosed	0	1	15.5	0	0	0	0	0	0	0	0	0	0	0	1	18	24	11	8.3	94	0.8	180	132	4.1	36.8	12.2	29.9	33.2	90	333	4.09	7.6	0	0	0	3	0	0	30	0	90
1776	Not disclosed	0	0	15.5	0	0	0	0	0	0	0	0	0	0	1	0	14	21	8	8.2	101	1.5	156	132	3.6	34.5	11.9	28.5	34.4	83	533	4.16	8.6	0	0	0	7.625	0	0	30	0	90
1777	Not disclosed	0	1	15.5	0	1	0	0	1	0	0	0	1	0	0	1	17	27	70	7.7	95	2.6	234	139	4.6	27.1	8.4	25.5	31	82	165	3.3	6.7	0	0	0	31.3333	0	0	30	0	90
1778	Not disclosed	0	0	15.5	0	0	1	0	0	0	0	0	1	0	0	0	15	20	75	8.8	108	3.7	134	139	4.3	29.6	9.4	27.7	31.6	88	169	3.38	8.8	0	0	0	4.95833	0	0	30	0	90
1779	Not disclosed	0	0	15.5	0	1	0	0	0	0	0	0	0	0	0	1	13	27	22	8.4	103	1.2	210	139	3.8	30.8	10	32.2	32.4	99	338	3.1	10	0	0	0	4.70833	0	0	30	0	90
1780	Not disclosed	1	1	15.5	1	0	0	0	0	0	0	0	1	0	0	1	17	25	48	9.1	102	1.6	185	139	5.1	30.9	10	26	32.5	80	378	3.86	24.1	0	0	0	7.45833	0	0	30	0	90
1781	Not disclosed	0	1	15.5	1	1	0	1	0	0	0	0	1	0	0	0	24	18	7	8.1	98	0.9	295	140	3.2	29.3	9.4	29.8	32.1	93	457	3.15	24.2	0	0	0	12.75	0	0	30	0	90
1782	Not disclosed	1	0	15.5	0	0	0	0	0	0	0	0	0	1	0	1	9	20	39	8.7	111	1.4	183	140	4.7	27.8	9.3	30.4	33.5	91	222	3.06	9.1	0	0	0	48.75	0	0	30	0	90
1783	Not disclosed	0	1	15.5	1	1	0	0	0	0	0	0	1	0	0	1	16	27	19	9.4	97	1.3	339	135	4.5	36.3	12.5	28.3	34.5	82	261	4.42	10.9	0	0	1	15.8333	0	0	30	0	90
1784	Not disclosed	0	1	15.5	0	0	0	0	0	0	0	0	1	0	0	1	18	23	47	10.1	106	1.6	75	142	5.1	35.9	12.5	29.7	34.8	85	206	4.2	8.1	0	0	1	9.08333	0	0	30	0	90
1785	Not disclosed	0	1	15.5	0	1	1	0	0	0	0	0	0	0	0	0	17	26	22	9.5	103	1.2	88	141	4.6	43.3	14.3	27.5	33	83	544	5.2	10.5	0	0	0	3.08333	0	0	30	0	90
1786	Not disclosed	1	0	15.5	0	0	0	0	0	0	0	0	0	0	1	0	12	21	13	6.7	102	0.6	108	132	3	32.1	10.5	26.4	32.7	81	67	3.98	10.1	0	0	1	14.75	0	0	30	0	90
1787	Not disclosed	0	0	15.5	0	0	0	0	1	0	0	0	1	0	0	0	12	34	19	8.6	103	1.4	87	145	4.6	45.1	15.2	29.6	33.7	88	186	5.13	7.2	0	0	1	8.625	0	0	30	0	90
1788	Not disclosed	1	1	15.5	0	0	0	0	0	0	0	0	0	0	0	0	9	32	15	8.7	105	0.5	114	141	4.2	37.7	12.7	31.7	33.6	94	272	4	8.3	0	0	0	12.0833	0	0	30	0	90
1789	Not disclosed	0	1	15.5	1	1	0	0	0	0	0	0	0	0	1	0	13	22	16	8.1	104	0.5	110	135	4.2	30.9	10.4	32.4	33.7	96	174	3.22	10.2	0	0	0	14.0417	0	0	30	1	82.375
1790	Not disclosed	0	1	15.5	0	1	0	0	0	0	0	0	0	0	0	1	9	26	23	8.6	104	0.8	90	139	5.7	31	9.5	31.4	30.6	102	244	3.03	6.8	0	0	0	6.79167	0	0	30	0	90
1791	Not disclosed	0	1	15.5	0	1	0	1	0	0	0	0	1	0	1	1	19	25	69	9.4	104	3.1	108	142	5.5	38	12.5	29.3	32.9	89	263	4.26	9.4	0	0	1	13.7083	0	0	30	0	90
1792	Not disclosed	1	1	15.5	0	0	0	0	1	0	0	0	1	0	0	0	12	33	33	8.6	100	1.3	123	141	4.4	34.6	11.3	28	32.6	86	215	4.03	6.7	0	0	1	8	0	0	30	0	90
1793	Not disclosed	0	1	15.5	0	1	0	0	0	0	0	0	1	0	0	1	14	27	37	9.3	100	1.3	212	137	4.3	39.3	12.9	27.7	32.9	84	391	4.66	7.1	0	0	0	8.04167	0	0	30	0	90
1794	Not disclosed	0	1	15.5	0	0	0	0	1	0	0	0	0	0	1	0	13	24	12	8.5	104	0.7	102	137	3.7	25.1	9.1	35.65	36.2	102	67	2.505	3.4	0	1	0	3.66667	0	0	30	0	90
1795	Not disclosed	1	0	15.5	1	1	0	0	1	0	0	0	0	0	0	1	17	23	16	9.1	100	0.7	226	136	4.1	36.7	11.5	25.7	31.3	82	359	4.47	8	0	0	0	8.66667	0	0	30	0	90
1796	Not disclosed	1	1	15.5	0	0	1	0	0	0	0	0	0	0	0	0	16	23	19	8.8	100	0.5	78	135	4.4	30.7	10.7	31.3	34.9	90	344	3.42	12.9	0	0	0	23.4583	0	0	30	0	90
1797	Not disclosed	0	1	15.5	0	1	1	0	0	0	0	0	1	0	0	0	15	32	55	8.9	90	1.7	153	134	3.2	34.1	10.6	30.4	31.1	98	167	3.49	9.9	0	0	1	28.75	0	0	30	1	62.0833
1798	Not disclosed	0	0	15.5	0	0	1	0	1	0	0	0	1	0	0	1	14	22	32	8.3	106	1.8	75	137	4.7	32.5	10.6	26.9	32.5	83	310	3.94	10.8	0	0	0	1.79167	0	0	30	0	90
1799	Not disclosed	1	0	15.5	0	0	1	0	1	1	0	0	0	0	0	1	16	25	27	9.3	105	1.1	196	141	4.7	31.1	10.5	27.8	33.8	82	304	3.79	12.2	0	0	0	4.45833	0	0	30	0	90
1800	Not disclosed	1	0	15.5	0	1	0	0	0	0	0	0	1	0	1	1	16	30	20	8.8	96	1	122	137	4.6	35.7	12.7	31.3	35.6	88	267	4.06	9.4	0	0	0	3	0	0	30	0	90
1801	Not disclosed	0	1	15.5	0	0	0	0	0	0	0	0	0	0	1	0	11	30	8	9	105	1.2	95	146	5	41.6	12.2	21.6	29.3	71	337	5.625	7.4	0	0	0	11.875	0	0	30	0	90
1802	Not disclosed	1	1	15.5	0	0	0	0	1	0	0	0	0	1	0	1	18	25	24	8.4	90	0.6	328	129	3.7	41.3	14	31.9	33.8	94	264	4.38	8.1	0	0	1	14.0833	0	0	30	0	90
1803	Not disclosed	0	1	15.5	0	0	0	0	0	0	0	0	0	0	1	0	16	24	52	7.6	92	1.5	350	128	3.6	25.6	9.1	35.65	35.7	100	135	2.55	26.2	0	0	0	4.125	0	0	30	0	90
1804	Not disclosed	0	1	15.5	0	1	0	0	0	0	0	0	0	0	0	0	16	25	16	8.7	95	0.6	88	131	5.4	39.4	13.1	29.2	33.4	87	577	4.5	8.2	0	0	0	7.625	0	0	30	0	90
1805	Not disclosed	0	0	15.5	0	0	1	0	0	0	0	0	0	0	0	0	14	25	15	9.1	104	1	135	138	4.6	34.7	12.7	33.9	36.6	93	189	3.75	7.6	0	0	0	3.16667	0	0	30	0	90
1806	Not disclosed	0	1	15.5	0	0	0	0	0	0	0	0	0	0	1	0	9	34	23	8.9	90	0.6	117	130	5.6	36.2	11.6	31.7	31.9	100	325	3.64	7.9	0	1	0	7	0	0	30	0	90
1807	Not disclosed	1	1	15.6	0	1	0	0	0	1	0	1	0	0	0	0	15	28	13	7.6	102	0.5	99	141	4.4	43.1	14.1	26.4	32.7	81	71	5.34	11.1	0	0	0	6.5	0	0	30	0	90
1808	Not disclosed	0	1	15.6	0	1	0	0	0	0	0	0	0	0	0	1	15	25	27	8.7	100	1.1	118	135	4.6	32.8	10.8	28.9	32.9	88	364	3.74	13.7	0	0	0	9.20833	0	0	30	0	90
1809	Not disclosed	1	1	15.6	0	0	0	0	0	0	0	0	0	0	0	1	17	24	13	9.4	104	0.9	101	141	4.3	32.3	10.6	26.4	33	80	229	4.04	7.8	0	0	0	8.66667	0	0	30	0	90
1810	Not disclosed	1	1	15.6	0	0	0	0	1	0	0	0	0	0	0	0	13	27	8	8.6	89	0.6	105	129	4.2	27.6	8.5	25.3	30.8	82	240	3.36	6.3	0	0	0	4.75	0	0	30	0	90
1811	Not disclosed	0	1	15.6	0	0	0	0	1	0	0	0	0	1	0	0	11	30	37	8.4	100	2	103	136	5	29.7	9.5	29.7	32.2	92	163	3.21	28.45	0	0	0	6.08333	0	0	30	0	90
1812	Not disclosed	0	1	15.6	0	1	1	0	1	0	0	0	1	0	0	1	18	28	25	8.1	98	5.2	140	139	4.7	39.6	12.4	32.2	31.3	103	301	3.85	9	1	0	0	8.125	0	0	30	0	90
1813	Not disclosed	1	1	15.6	1	1	1	0	1	0	0	0	1	0	0	1	12	26	31	8.1	106	1.1	90	138	6	30.8	10.2	33.1	33.2	100	236	3.09	9.4	0	0	0	52.7917	0	0	30	0	90
1814	Not disclosed	1	0	15.6	0	0	0	0	0	0	0	0	0	0	0	0	18	22	10	8.5	101	0.5	98	133	6.8	38.6	11.7	25.9	30.3	86	564	4.52	8.9	0	0	0	10.6667	0	0	30	0	90
1815	Not disclosed	0	1	15.6	0	0	1	0	0	0	0	0	1	0	0	1	18	20	63	8.9	107	2.6	104	140	4.6	32.4	11.7	34.7	36.1	96	294	3.37	8.4	1	0	1	9.875	0	0	30	1	51.25
1816	Not disclosed	0	1	15.6	0	0	1	0	0	0	0	0	0	0	0	1	14	26	47	9.4	105	1.5	62	140	4.7	30.1	9.7	28.5	32.2	89	192	3.4	8.6	0	0	0	5	0	0	30	0	90
1817	Not disclosed	0	0	15.6	0	0	0	0	0	0	0	0	0	0	0	0	20	24	11	8.9	98	0.7	80	138	4.3	43.3	13.6	26.4	31.4	84	231	5.15	8.6	0	0	0	2.54167	0	0	30	0	90
1818	Not disclosed	1	1	15.6	0	0	0	0	0	0	0	0	0	0	0	0	14	34	15	9.4	93	0.8	87	138	3.7	34.3	10.9	25.9	31.9	81	454	4.22	7.3	0	0	1	11.4583	0	0	30	0	90
1819	Not disclosed	0	1	15.6	0	0	0	0	0	0	0	0	0	0	0	1	19	24	16	9.2	94	1	86	132	4.8	33.5	10.2	21.8	30.4	72	237	4.68	11.7	0	0	0	6.20833	0	0	30	0	90
1820	Not disclosed	0	1	15.6	0	0	1	0	0	0	0	0	1	0	1	1	13	27	28	9	101	1.5	241	136	5.2	27.8	9.7	32.2	34.7	93	159	3	6.3	0	0	0	8.875	0	0	30	1	37.375
1821	Not disclosed	0	0	15.6	0	0	0	0	0	0	0	0	0	0	0	0	14	27	7	8.6	95	0.6	77	136	4.5	44.9	14	26.5	31.2	85	250	5.29	8.2	0	0	0	9.66667	0	0	30	0	90
1822	Not disclosed	0	1	15.6	0	1	1	0	1	0	0	0	1	0	0	1	17	22	52	8.6	99	3.1	350	134	4.4	38.4	11.8	27.1	30.6	89	366	4.33	10.2	1	0	0	16.7917	0	0	30	0	90
1823	Not disclosed	1	1	15.6	1	0	0	0	0	0	0	0	0	0	1	1	16	26	17	8.5	104	0.8	149	141	4.5	40.6	13.4	30.6	33.1	92	287	4.4	5.8	0	0	0	16	0	0	30	0	90
1824	Not disclosed	0	1	15.6	0	0	0	0	0	0	0	0	1	0	0	1	22	16	44	8.1	93	2.1	448	126	5.4	36.7	12.5	29.8	34.1	87	291	4.2	16.7	0	0	0	7.91667	0	0	30	0	90
1825	Not disclosed	0	1	15.6	0	0	0	0	0	0	0	0	0	0	0	1	12	27	31	9.1	104	1	125	139	4.4	26.7	9	29.9	33.6	89	299	3	4.6	0	0	0	5.54167	0	0	30	0	90
1826	Not disclosed	1	0	15.6	0	1	0	0	1	0	0	0	1	0	0	1	18	28	28	7.3	105	0.8	70	146	4	47.5	15.9	29.4	33.5	88	318	5.41	12.2	0	0	0	9.83333	0	0	30	0	90
1827	Not disclosed	0	1	15.6	0	0	1	0	0	0	0	0	0	0	0	0	15	20	9	9.5	103	0.7	86	138	5.1	40.9	13.6	31	33.3	93	735	4.39	16.1	0	0	0	10.625	0	0	30	0	90
1828	Not disclosed	0	1	15.6	0	0	0	0	0	0	0	0	1	0	0	1	16	28	16	10.1	99	1	419	138	4.6	36.9	12.6	27.2	34.2	80	250	4.64	4.7	0	0	0	8.08333	0	0	30	0	90
1829	Not disclosed	1	1	15.6	0	1	1	0	0	0	0	0	1	0	0	1	15	25	35	8.8	98	1.3	147	138	4	29.6	9.4	31.1	31.8	98	165	3.02	12.1	0	0	0	12.0417	0	0	30	0	90
1830	Not disclosed	0	1	15.6	0	0	1	0	0	0	0	0	0	0	0	0	15	25	16	9.8	98	0.8	169	138	4.8	36.9	13	30.7	35.2	87	203	4.24	4.9	0	0	0	1.83333	0	0	30	0	90
1831	Not disclosed	0	0	15.6	0	0	0	0	0	0	0	0	1	0	0	1	14	29	19	10.2	100	4.2	133	138	4.8	33.3	11.4	31	34.2	91	411	3.66	16	1	0	0	5.41667	0	0	30	0	90
1832	Not disclosed	0	1	15.6	0	0	0	0	0	0	0	0	1	0	1	1	16	18	40	8.9	111	1.3	285	141	4.2	37.5	13.2	31.3	35.1	89	95	4.21	5.9	0	0	0	20.0417	0	0	30	0	90
1833	Not disclosed	1	0	15.6	0	1	1	0	1	0	0	0	1	0	0	0	14	26	26	9.6	101	2	142	141	4.9	33	10.5	27.6	31.8	87	329	3.8	14.1	0	0	0	18.9167	0	0	30	0	90
1834	Not disclosed	1	0	15.6	0	0	0	0	0	0	0	0	0	0	0	0	14	30	18	8	97	1.5	97	138	3.4	27.4	8.7	26.9	31.6	85	640	3.22	28.45	0	0	0	5	0	0	30	0	90
1835	Not disclosed	0	0	15.6	0	0	0	0	0	0	0	0	0	0	0	0	11	20	38	6.9	113	1	109	144	5.3	25.1	7.8	29.1	31.1	94	161	2.68	16.3	0	0	0	3.66667	0	1	10.0417	1	10.0417
1836	Not disclosed	0	0	15.6	0	0	0	1	0	0	0	1	0	0	0	0	18	23	10	8.4	103	0.6	158	144	3.5	38.6	12.6	27.7	32.6	85	226	4.55	13.5	0	0	0	69.75	0	0	30	0	90
1837	Not disclosed	0	1	15.6	0	1	0	0	0	0	0	0	1	0	0	0	15	24	27	9.6	100	1.6	80	139	5.2	41.7	13.7	33.1	32.9	101	113	4.14	5	0	0	0	15.5	0	0	30	0	90
1838	Not disclosed	0	1	15.6	0	0	0	0	0	0	0	0	0	0	0	1	19	17	12	7.9	103	0.6	137	136	3.2	32.5	11.2	31.5	34.5	91	219	3.56	12.2	0	0	0	6.33333	0	0	30	0	90
1839	Not disclosed	0	1	15.6	0	0	1	0	0	0	0	0	1	1	0	0	14	27	44	9.1	104	2.3	101	140	5.1	40.3	12.8	28.9	31.6	91	129	4.42	28.45	0	0	0	1.04167	0	0	30	0	90
1840	Not disclosed	1	0	15.6	0	0	0	0	0	0	0	0	0	0	0	0	19	17	31	7.2	93	0.9	290	125	3.7	29.3	10.2	26.9	34.8	78	253	3.79	17.3	0	0	0	6.16667	0	0	30	0	90
1841	Not disclosed	0	0	15.6	1	1	0	0	1	0	0	0	1	0	0	0	11	25	21	8.5	107	1.3	81	139	4.3	34.5	11.8	34	34.4	99	84	3.49	3.8	1	0	0	2.375	0	0	30	0	90
1842	Not disclosed	0	1	15.7	0	0	0	0	0	0	0	0	0	1	0	1	15	28	12	8.3	92	1.2	140	131	4	31.6	10.8	32	34.2	94	155	3.38	5.5	0	0	0	5.95833	0	0	30	0	90
1843	Not disclosed	1	1	15.7	0	1	0	0	0	1	0	0	1	0	0	1	13	26	49	8.7	103	2	82	137	4.7	30.8	9.4	28.2	30.4	93	247	3.31	8.7	0	0	0	3.95833	0	0	30	0	90
1844	Not disclosed	1	1	15.7	0	0	0	0	0	0	0	0	0	0	0	0	14	25	22	8.2	98	0.8	196	133	4.2	29	9.8	27.7	33.9	82	225	3.54	10.5	0	0	0	6.125	0	0	30	0	90
1845	Not disclosed	0	0	15.7	1	0	1	0	0	0	0	0	1	0	0	1	13	29	17	8.5	102	1.5	275	138	5.6	34.1	12.2	30.9	35.6	87	267	3.94	7.4	1	0	0	7.45833	0	0	30	0	90
1846	Not disclosed	1	1	15.7	0	1	0	0	1	0	0	0	0	0	0	0	17	28	18	8.7	97	1	97	137	4.7	36.4	12.1	31.6	33.1	95	199	3.82	10.2	0	0	0	12.1667	0	0	30	0	90
1847	Not disclosed	0	1	15.7	0	0	0	0	0	0	0	0	1	1	1	1	14	25	20	9.2	105	1.4	157	140	4	39.2	13.5	28.6	34.6	83	149	4.72	28.45	0	0	0	9.66667	0	0	30	0	90
1848	Not disclosed	1	1	15.7	1	1	0	0	0	0	0	0	1	0	0	0	15	28	35	8.2	97	4.4	106	135	4.7	29	9.9	30.3	34	89	189	3.26	5.2	1	0	0	6.70833	0	0	30	0	90
1849	Not disclosed	0	1	15.7	0	0	0	0	0	0	0	1	0	0	0	0	20	21	7	8.6	98	0.7	88	135	4.1	30.5	9.6	26.4	31.5	84	425	3.64	12.6	0	0	0	14.7083	0	0	30	0	90
1850	Not disclosed	0	1	15.7	0	1	1	0	0	0	0	0	1	0	0	1	14	27	41	9	101	2	253	138	4.1	30.2	9.8	27.1	32.3	84	390	3.6	13.7	0	0	0	3.29167	0	0	30	0	90
1851	Not disclosed	0	0	15.7	1	0	0	1	0	0	0	0	0	0	0	1	25	20	68	8.8	113	2.7	355	146	3.5	47.2	14.9	30.5	31.6	97	209	4.88	10.5	0	0	1	30.75	0	0	30	0	90
1852	Not disclosed	1	0	15.7	0	0	0	0	1	0	0	0	0	0	0	0	16	20	15	8.4	104	1	93	140	4	40.2	13	31	32.3	96	177	4.2	13.8	0	0	0	19.7917	0	0	30	0	90
1853	Not disclosed	1	0	15.7	0	0	0	0	0	0	0	0	0	0	0	1	17	24	20	8.2	103	0.8	199	140	3.6	29.2	9.9	25.1	34	74	452	3.94	7.3	0	0	0	7.95833	0	0	30	0	90
1854	Not disclosed	1	0	15.7	0	0	0	0	0	0	0	0	0	0	0	1	15	22	8	8.7	105	0.5	72	138	3.9	34.5	12	26.8	34.9	77	229	4.48	11	0	0	0	11.4583	0	0	30	0	90
1855	Not disclosed	0	1	15.7	0	0	0	0	0	0	0	0	0	0	0	0	12	23	11	8.7	105	0.9	96	136	3.9	34.7	10.6	23.8	30.7	78	566	4.46	9.1	0	0	0	2.91667	0	0	30	0	90
1856	Not disclosed	0	1	15.7	1	0	0	1	0	0	0	0	1	0	0	1	22	20	53	9.3	101	3.9	109	137	6.4	40.1	13.4	34.8	33.4	104	314	3.85	18.1	0	0	0	10.875	0	0	30	0	90
1857	Not disclosed	1	1	15.7	0	0	0	0	0	0	0	0	0	0	0	0	10	25	12	6.7	107	0.6	97	138	3.9	32.1	10.5	27.9	32.8	85	305	3.76	4.2	1	1	1	2.79167	0	0	30	0	90
1858	Not disclosed	0	1	15.7	0	0	0	0	0	0	0	0	0	0	1	1	10	22	14	8.8	103	1	512	135	4.4	29.7	9.8	29.4	33	89	70	3.33	8	0	0	0	40.875	0	0	30	0	90
1859	Not disclosed	1	1	15.7	0	1	0	0	0	0	0	0	1	0	0	0	14	34	23	7.3	96	1.1	133	144	4.4	34.5	10.1	24.2	29.2	83	379	4.16	7.7	0	0	0	5.75	0	0	30	1	41.0833
1860	Not disclosed	0	1	15.7	0	1	0	0	1	0	0	0	0	0	0	1	16	23	16	9.1	104	1	163	139	3.7	43.7	14.9	29.7	34	87	204	5.01	9.2	0	0	1	9.54167	0	0	30	0	90
1861	Not disclosed	0	1	15.7	0	0	0	0	0	0	0	0	0	0	1	0	11	31	17	8.9	99	0.9	102	137	4.2	37.6	12.7	30.3	33.9	89	162	4.2	5.2	0	0	0	3.75	0	0	30	0	90
1862	Not disclosed	1	0	15.7	0	0	0	0	0	0	0	1	0	0	0	0	17	25	19	7.9	96	0.4	120	134	3.5	23.8	7.7	28.2	32.5	87	190	2.74	17.3	0	0	0	8.375	0	0	30	0	90
1863	Not disclosed	1	1	15.7	0	0	0	0	0	0	0	0	0	0	0	0	10	25	15	9.2	101	1	101	136	4.3	40.2	12.4	26.3	30.8	85	326	4.72	7.5	0	0	0	19.2083	0	0	30	0	90
1864	Not disclosed	0	1	15.7	0	0	0	0	0	0	0	1	0	0	0	0	14	25	19	8.1	106	1.6	119	141	4	38	14	31.7	36.7	86	184	4.41	9.7	0	0	1	9.95833	0	0	30	0	90
1865	Not disclosed	0	1	15.7	1	1	1	0	0	0	0	1	1	0	0	0	24	26	64	8.1	90	7	136	136	4	35.8	11.9	29.1	33.2	88	561	4.08	28.45	1	0	0	9.70833	0	0	30	0	90
1866	Not disclosed	1	1	15.7	0	0	1	0	0	0	0	0	1	0	0	1	23	17	68	8.4	101	4.7	227	134	6.5	32.6	10.3	28.5	31.6	90	639	3.62	13.3	0	0	0	2	0	0	30	0	90
1867	Not disclosed	0	1	15.7	0	1	0	1	1	0	0	0	0	0	0	0	10	32	25	8.4	95	1	126	137	4.6	27.4	8.7	30.7	31.8	97	115	2.83	11.9	0	0	0	8.54167	0	0	30	0	90
1868	Not disclosed	0	1	15.7	0	0	1	1	0	0	0	0	0	0	0	1	11	23	29	8.2	96	1.2	357	130	5	32.2	9.9	24.1	30.7	78	329	4.11	13.3	0	0	0	9.33333	0	0	30	0	90
1869	Not disclosed	0	0	15.7	1	1	0	0	1	0	0	0	1	0	0	1	18	23	53	8.2	108	4.4	62	145	4.3	34	11.4	28.9	33.5	86	248	3.94	7.8	1	0	0	6.66667	0	0	30	0	90
1870	Not disclosed	0	1	15.7	0	0	0	0	1	0	0	0	0	0	0	0	17	25	16	8.7	107	1.1	79	145	4.1	40.8	13.6	35.6	33.5	107	337	3.83	7.8	0	0	0	7.75	0	0	30	0	90
1871	Not disclosed	0	1	15.7	0	1	1	0	0	0	0	0	1	0	0	1	20	23	38	9.1	104	1.9	206	142	4.9	39.6	12.9	32.5	32.7	99	185	3.98	6.2	0	0	0	3.75	0	0	30	0	90
1872	Not disclosed	0	1	15.7	0	1	0	1	0	0	0	0	0	0	0	1	11	26	21	8.1	109	0.9	119	142	4	23.6	8.2	32.3	34.8	93	244	2.55	8.6	0	0	0	16.5833	1	1	16.5833	1	16.5833
1873	Not disclosed	0	1	15.7	0	0	0	0	0	0	0	0	1	0	0	0	14	33	41	9.1	103	2.8	154	138	4.9	42.3	14.3	32.4	33.8	96	123	4.41	5.6	0	0	0	25.9583	0	0	30	0	90
1874	Not disclosed	0	1	15.7	0	0	0	0	1	0	0	0	0	0	0	1	19	25	20	8.7	92	0.8	179	132	3.5	35.8	12.3	33.9	34.4	99	260	3.63	14.7	0	0	0	2.875	0	0	30	1	39.125
1875	Not disclosed	1	0	15.7	0	1	0	0	0	0	0	0	0	0	0	1	13	31	11	8.1	102	0.7	222	142	3.6	29.3	9.2	28.3	31.5	90	245	3.26	10.7	0	0	0	33.2083	0	0	30	1	58.4583
1876	Not disclosed	0	0	15.7	0	1	0	0	0	0	0	0	0	0	0	0	14	27	22	7.1	103	1.1	122	140	3.9	38.2	14.4	32.3	36.8	86	215	4.46	6.3	0	0	0	55.9167	0	0	30	0	90
1877	Not disclosed	1	1	15.7	1	1	0	0	0	0	0	0	0	0	0	0	15	25	33	9.3	103	1.5	101	139	4.4	35.8	11.8	27.5	32.9	84	238	4.28	8.8	0	1	0	3.875	0	0	30	0	90
1878	Not disclosed	0	1	15.7	0	0	0	0	0	0	0	0	0	0	0	1	14	27	7	8.5	96	0.4	265	132	4.8	25.9	7.9	22.5	30.3	74	583	3.5	7.5	0	0	0	9.875	0	0	30	0	90
1879	Not disclosed	1	1	15.7	0	1	0	0	0	0	0	0	1	0	0	1	14	27	20	8.6	97	0.9	512	133	5.3	35.1	12.2	28.9	34.6	83	346	4.21	7.7	0	1	0	8.91667	0	0	30	0	90
1880	Not disclosed	0	0	15.7	0	0	0	0	0	0	0	0	0	0	0	0	19	22	13	9.3	104	0.9	104	140	4.5	36.2	11.3	24.1	31.1	78	393	4.67	5.8	0	0	0	1.75	0	0	30	0	90
1881	Not disclosed	0	1	15.8	0	1	1	0	0	0	0	0	1	0	0	1	16	27	16	9	99	1	283	137	4.6	40.8	14.6	29	35.8	81	161	5.03	4.8	0	0	0	11.7917	0	0	30	0	90
1882	Not disclosed	1	0	15.8	0	1	0	0	0	0	0	0	0	0	0	1	16	24	14	9.1	103	0.8	213	139	4.4	38.2	12.5	27	32.6	83	219	4.62	12.2	0	0	0	8	0	0	30	0	90
1883	Not disclosed	1	0	15.8	0	0	0	0	1	0	0	0	0	0	0	1	15	25	10	10.3	102	0.6	166	138	4.4	37.1	11.4	26.4	30.7	86	229	4.31	4.8	0	0	1	5.58333	0	0	30	0	90
1884	Not disclosed	1	1	15.8	0	0	0	0	1	0	0	0	0	0	0	1	10	25	17	8.6	103	0.7	194	138	4.6	32.4	9.8	26.6	30.2	88	278	3.69	9.7	0	0	0	25.8333	0	0	30	0	90
1885	Not disclosed	0	1	15.8	0	0	0	0	0	1	1	0	0	0	1	0	12	27	20	9.2	99	0.9	187	138	4.3	30.8	9.9	30.8	32.1	96	211	3.21	6.8	0	0	0	22.0833	0	0	30	0	90
1886	Not disclosed	1	1	15.8	0	0	0	0	0	0	0	0	0	0	0	1	12	27	15	8.9	98	0.8	290	133	4.1	32.2	10.1	25	31.4	80	197	4.04	9.7	0	0	0	8.66667	0	0	30	0	90
1887	Not disclosed	0	0	15.8	0	1	0	0	0	0	0	0	0	0	0	0	16	25	14	8.7	100	0.8	145	137	3.9	46.9	15.1	31.9	32.2	99	173	4.73	11.2	0	0	0	2.70833	0	0	30	0	90
1888	Not disclosed	1	1	15.8	0	0	0	0	1	0	0	0	0	0	0	1	20	25	20	10.3	99	1.2	146	139	4.6	34.8	10.6	27.2	30.5	89	233	3.9	8.3	0	0	0	3.16667	0	0	30	0	90
1889	Not disclosed	0	1	15.8	0	1	0	0	0	0	0	0	1	1	0	0	14	25	13	8.4	103	0.8	146	138	4.3	38.3	13.4	31.6	35	90	279	4.24	6.9	0	0	0	27.4167	1	1	27.0833	1	27.0833
1890	Not disclosed	0	1	15.8	0	0	0	0	0	0	0	0	0	0	0	1	11	27	22	9.3	102	1.2	123	136	4.4	31.6	10.5	26.6	33.3	80	341	3.96	7	0	0	0	9.83333	0	0	30	0	90
1891	Not disclosed	0	1	15.8	0	0	0	0	0	0	0	0	0	0	0	0	11	29	17	8.6	108	0.8	92	144	4.4	38.8	13.2	31.3	34.1	92	198	4.24	10.6	0	0	0	5.83333	0	0	30	0	90
1892	Not disclosed	0	0	15.8	0	0	1	0	0	0	0	0	0	1	0	0	14	24	12	8.9	106	1	92	139	5	36.3	12.3	32.7	33.8	97	185	3.76	5.5	0	0	0	6.66667	0	0	30	0	90
1893	Not disclosed	0	1	15.8	0	0	0	0	0	0	0	0	1	0	0	1	14	25	47	8.8	95	5.6	127	134	3.9	30.1	9.8	29.9	32.6	92	246	3.28	7.2	0	0	0	1.08333	0	0	30	0	90
1894	Not disclosed	0	0	15.8	0	1	1	0	0	0	1	0	1	0	0	1	20	27	71	8.8	89	6.4	234	131	5.3	37	11.6	32.2	31.4	103	365	3.61	8.4	1	0	0	4.29167	0	0	30	0	90
1895	Not disclosed	0	1	15.8	0	1	0	0	0	0	0	0	0	0	0	1	16	26	18	8.4	98	0.9	285	135	4.8	40.4	13.3	28.2	32.8	86	210	4.71	18.4	0	0	0	7.75	0	0	30	0	90
1896	Not disclosed	1	1	15.8	0	0	0	0	0	0	0	0	0	0	0	1	12	33	22	8.4	88	1.1	373	130	3.2	28.7	9.9	29.5	34.3	86	559	3.34	28.45	0	0	0	5.625	0	0	30	0	90
1897	Not disclosed	0	0	15.8	0	0	0	0	0	0	0	1	0	0	0	0	10	22	7	7.5	113	0.4	108	143	3.3	22.7	7.3	25.7	30.8	83	575	2.57	25.9	0	0	1	27.25	0	0	30	0	90
1898	Not disclosed	1	0	15.8	0	1	1	0	1	0	0	0	1	0	0	1	16	25	41	8.8	105	0.9	201	141	4.9	31.5	10.7	28.5	34.1	84	366	3.77	13.2	0	0	0	13.4167	1	1	13.125	1	13.125
1899	Not disclosed	0	0	15.8	0	0	0	0	0	0	0	0	0	0	0	0	12	27	13	10.6	102	0.8	89	137	4	33.5	10.2	21.6	30.4	71	266	5.35	10.8	0	0	0	6.91667	0	0	30	1	61.125
1900	Not disclosed	0	0	15.8	0	1	1	0	0	0	0	0	0	0	0	1	14	23	16	8.8	107	0.9	143	140	4.3	31.4	10.7	29.1	34	86	222	3.67	6.3	0	0	0	10.625	0	0	30	0	90
1901	Not disclosed	0	1	15.8	1	1	0	0	0	0	0	0	1	0	0	1	14	29	27	8.9	97	1.5	98	134	5.1	33.9	11.8	31.8	34.9	91	248	3.72	6.1	0	0	0	20.75	0	0	30	1	35.0833
1902	Not disclosed	0	1	15.8	1	0	0	1	0	0	0	0	1	0	0	1	26	17	65	8.5	96	4.1	325	132	6.5	24	8.1	27.9	33.9	82	186	2.91	12.6	0	0	0	5.83333	0	0	30	0	90
1903	Not disclosed	0	1	15.8	1	0	0	0	1	0	0	0	0	1	0	0	13	24	20	8.8	102	0.9	98	139	5.2	43.9	14.3	30.4	32.6	93	287	4.7	6	0	0	0	17.9583	0	0	30	0	90
1904	Not disclosed	0	1	15.8	0	1	1	0	0	0	0	0	1	0	0	1	12	28	35	8.6	101	1.5	214	137	4.4	34	11.6	33.5	34.1	98	291	3.45	8.9	0	0	0	3.04167	0	0	30	0	90
1905	Not disclosed	1	0	15.8	0	1	1	0	0	0	0	0	1	0	0	1	16	23	30	9.2	107	1.8	80	141	4.5	34.6	11.2	29.5	32.4	91	378	3.8	8.4	0	0	0	34.5833	0	0	30	1	38.125
1906	Not disclosed	1	0	15.8	0	1	0	0	0	0	0	0	0	0	0	0	21	20	61	7.7	94	1.7	103	131	4.2	27.4	9.1	28.8	33.2	87	191	3.16	25.4	0	0	0	14.7083	0	0	30	0	90
1907	Not disclosed	0	1	15.8	0	0	0	0	0	0	0	0	0	0	0	0	12	28	18	8.3	101	0.9	84	137	4.3	37.6	12.9	29.1	34.2	85	161	4.43	8.5	0	0	0	3.91667	0	0	30	0	90
1908	Not disclosed	0	0	15.8	0	1	1	0	1	0	0	0	1	1	1	1	27	14	19	9.8	87	1.9	486	129	6.1	48	15.3	29.4	31.9	92	259	5.2	15.2	0	0	0	8.08333	0	0	30	0	90
1909	Not disclosed	0	1	15.8	0	0	0	0	0	0	0	0	0	1	0	0	20	21	12	9.1	98	0.7	150	136	3	35.2	12.4	30.5	35.2	87	297	4.07	15	0	0	0	34.1667	0	0	30	1	84.5417
1910	Not disclosed	1	1	15.8	0	0	0	0	0	0	0	0	0	0	0	0	17	25	15	8.7	98	0.9	109	136	3.8	34.3	11.8	31.3	34.3	91	309	3.76	8.5	0	0	0	7.66667	0	0	30	0	90
1911	Not disclosed	0	1	15.8	0	0	0	0	0	0	0	0	1	0	0	0	12	27	31	8.9	97	1.4	88	132	3.9	27.2	9.1	30.6	33.6	91	266	2.98	6.5	0	0	0	7.875	0	0	30	0	90
1912	Not disclosed	1	1	15.8	0	0	0	0	0	0	0	0	0	0	0	0	17	26	24	10.4	104	0.9	117	143	3.8	38	13.1	30.6	34.5	89	214	4.3	6.7	0	0	0	7.04167	0	0	30	0	90
1913	Not disclosed	0	1	15.8	0	1	0	0	0	0	0	0	0	0	1	1	16	20	33	8	108	1.4	188	141	3.3	42	13.2	30.8	31.3	98	326	4.27	28.45	0	1	1	26.75	0	0	30	0	90
1914	Not disclosed	1	1	15.8	0	0	1	1	0	0	0	0	1	0	0	0	19	23	23	6.9	106	1.2	97	143	5	39	12.9	31	33	94	294	4.15	10	0	0	0	6.04167	0	0	30	1	67.4167
1915	Not disclosed	0	1	15.8	0	1	1	0	0	0	0	0	1	0	0	1	15	30	63	8.8	105	2	61	146	3.8	39.8	13.6	34.1	34.1	100	178	3.98	6.7	0	0	0	15.4583	0	0	30	0	90
1916	Not disclosed	1	0	15.9	1	0	0	0	0	0	0	0	1	0	0	1	16	22	69	9.1	105	4.7	154	138	4.6	27.7	8.9	25.7	32.3	80	268	3.47	7.7	1	0	0	9.625	0	0	30	0	90
1917	Not disclosed	0	0	15.9	1	0	0	0	0	0	1	0	0	0	0	1	27	22	42	7.4	90	5.8	151	139	4.4	38.5	12.4	27.9	32.2	87	461	4.44	28.45	0	0	1	10.2917	0	0	30	0	90
1918	Not disclosed	1	1	15.9	0	0	0	0	0	0	0	0	0	0	0	0	11	28	12	9.7	101	0.7	124	140	4.2	34.8	10.3	25.6	29.6	86	122	4.03	10.4	0	0	0	14.0833	0	0	30	0	90
1919	Not disclosed	1	0	15.9	1	1	0	0	0	0	0	0	1	0	0	1	22	25	60	9	90	8.6	320	137	3.7	24.1	7.5	29.4	31.1	95	437	2.55	28.45	0	0	0	5.16667	0	0	30	0	90
1920	Not disclosed	1	1	15.9	0	0	0	0	1	0	0	0	0	0	1	1	15	24	9	9.8	104	0.6	161	139	4.4	38.7	13.6	30.4	35.2	86	294	4.48	10.8	0	0	0	1.125	0	0	30	0	90
1921	Not disclosed	0	1	15.9	0	0	0	0	0	0	0	0	0	0	0	1	16	25	27	9	102	1.2	172	139	4.9	38	13	32.4	34.3	94	283	4.02	11.9	0	0	0	7.04167	0	0	30	0	90
1922	Not disclosed	0	1	15.9	0	1	0	0	0	0	0	0	0	0	0	0	11	27	19	9	101	0.7	88	139	4.3	37.2	12.2	32.7	32.8	100	139	3.73	6.6	0	0	0	13.1667	0	0	30	0	90
1923	Not disclosed	0	1	15.9	0	0	1	0	0	0	0	0	0	0	0	1	13	30	30	9.5	98	0.8	147	134	4.4	35	11.9	27.2	34.1	80	211	4.38	8	0	0	0	8.375	0	0	30	0	90
1924	Not disclosed	0	0	15.9	0	0	1	0	0	0	0	0	1	0	1	1	21	26	39	9.3	100	7.7	74	142	5.3	39.4	12.8	29.9	32.4	92	198	4.27	8.1	1	0	0	18.75	0	0	30	0	90
1925	Not disclosed	0	1	15.9	0	1	0	0	1	0	0	1	0	0	0	1	13	32	10	8.8	104	0.5	100	145	3.7	44.9	14.2	26.9	31.6	85	248	5.27	8.1	0	0	0	44.875	0	0	30	0	90
1926	Not disclosed	0	1	15.9	0	0	1	0	0	0	0	0	1	0	0	1	16	32	29	7.9	96	7.3	310	140	4.2	34.1	11.2	32.3	32.7	99	259	3.45	14	1	0	1	5.33333	0	0	30	0	90
1927	Not disclosed	1	1	15.9	0	0	0	0	0	1	0	1	0	0	0	0	18	27	13	8.1	88	0.6	112	129	3.6	31	10.1	27.2	32.6	83	446	3.72	13	0	0	0	14.2083	0	0	30	0	90
1928	Not disclosed	0	1	15.9	1	0	0	0	0	0	0	0	0	0	0	1	10	26	12	8.3	100	0.8	141	136	4.5	35.7	10.7	24.7	30	82	175	4.34	6.7	0	0	0	1.25	0	0	30	0	90
1929	Not disclosed	0	0	15.9	0	0	0	0	0	0	0	0	0	0	1	0	17	27	14	9.9	101	0.7	132	141	3.9	35.4	10.3	24.9	29	86	358	4.12	7.2	0	0	0	2	0	0	30	0	90
1930	Not disclosed	1	1	15.9	0	0	0	0	0	0	0	0	0	0	0	1	17	24	15	8.9	101	0.6	288	137	4.5	48.3	16.4	30.1	35	86	202	5.625	9.2	0	0	0	15.125	0	0	30	0	90
1931	Not disclosed	1	1	15.9	0	0	0	0	0	0	0	0	0	0	0	0	12	26	9	8.9	106	0.8	103	140	3.8	32.3	9.6	24.3	29.7	82	223	3.95	5.9	0	0	0	7.875	0	0	30	0	90
1932	Not disclosed	0	1	15.9	0	0	0	0	0	0	0	0	0	0	0	0	13	29	6	8.9	98	0.6	92	136	3.8	35	11.6	26.4	33.1	80	264	4.39	10.9	0	0	0	7.95833	0	0	30	0	90
1933	Not disclosed	0	1	15.9	0	1	1	0	0	0	0	0	1	0	0	1	17	33	36	9.3	89	5.7	150	135	4	33.6	11.4	33	33.8	98	185	3.44	11.1	1	0	0	28.9583	0	0	30	0	90
1934	Not disclosed	0	1	15.9	0	1	0	1	0	0	0	0	0	0	0	1	14	26	16	9.2	100	1.1	97	135	4.9	30	10.4	31.7	34.6	92	264	3.27	6.5	0	0	0	8.45833	0	0	30	0	90
1935	Not disclosed	1	1	15.9	0	0	0	0	0	0	0	0	0	0	0	1	12	30	20	8.1	101	0.9	57	142	4.6	28	8.9	29.7	31.7	94	132	2.98	5.8	0	0	0	58.8333	0	0	30	0	90
1936	Not disclosed	0	0	15.9	1	1	1	0	0	0	0	0	1	0	0	0	19	21	29	9.4	104	1.9	92	138	5.2	41.3	14.5	29.6	35.1	84	192	4.89	7.3	0	0	0	10.875	0	0	30	0	90
1937	Not disclosed	1	0	15.9	0	0	0	1	0	0	0	1	1	0	0	1	17	21	47	8.2	110	2.8	95	143	4.5	38.2	11.8	28.5	30.8	93	247	4.13	8.4	1	0	0	7.66667	0	0	30	0	90
1938	Not disclosed	1	1	15.9	0	0	1	0	1	1	0	0	0	0	0	0	19	18	50	7.6	106	1	121	139	4.4	24.3	7.3	28.3	29.6	96	309	2.54	14.3	0	0	0	8.91667	1	1	8.91667	1	8.91667
1939	Not disclosed	1	1	15.9	0	1	0	0	0	0	0	0	0	0	0	0	14	26	14	9.2	105	0.8	119	141	3.5	40.2	13.4	32.6	33.2	98	580	4.1	9.7	0	0	1	12.2917	1	1	12.25	1	12.25
1940	Not disclosed	0	1	15.9	1	0	0	0	0	0	0	0	0	1	0	1	19	18	11	7.4	92	0.8	263	126	3.4	24.7	8.4	30.8	34	91	67	2.73	7.7	0	0	0	19.7917	1	1	19.0417	1	19.0417
1941	Not disclosed	1	1	15.9	0	0	0	0	1	0	0	0	0	0	1	0	18	23	13	8.4	105	0.6	80	142	3.9	36.9	13.4	35.1	36.4	96	301	3.83	5.9	0	0	0	16.9583	0	0	30	0	90
1942	Not disclosed	1	1	15.9	1	1	1	0	1	0	0	0	1	0	1	1	12	28	69	7.6	104	1.5	87	139	4.6	28.6	9.7	30.1	33.9	89	267	3.21	13.5	1	1	0	8.75	0	0	30	0	90
1943	Not disclosed	0	0	15.9	1	1	1	1	0	0	0	0	1	0	0	1	15	27	26	9.9	104	1.6	115	142	4.2	43.2	14.8	33	34.2	97	229	4.47	8.4	0	0	0	10.375	0	0	30	0	90
1944	Not disclosed	0	1	15.9	0	0	1	0	0	0	0	0	1	0	1	0	13	18	23	8.4	106	0.9	94	133	3.5	30.3	9.5	29.4	31.4	94	216	3.23	6.2	0	0	0	27	0	0	30	0	90
1945	Not disclosed	1	1	15.9	1	1	0	0	1	0	0	0	1	0	0	1	16	24	23	7.9	97	1.3	282	132	4.7	28.5	9.1	27.3	31.9	86	337	3.33	5.8	0	0	0	18	0	0	30	0	90
1946	Not disclosed	0	1	15.9	0	0	0	0	0	0	0	0	0	0	0	0	15	28	15	9.7	98	0.8	108	137	3.8	32.8	11.1	29.3	34	86	466	3.8	9.2	0	0	0	10.0833	0	0	30	0	90
1947	Not disclosed	0	1	15.9	0	0	0	0	0	0	0	0	0	0	1	0	17	27	11	8.7	99	1.3	92	143	3.8	37	13.1	32.4	35.3	92	171	4.03	6.4	0	0	0	2.04167	0	0	30	0	90
1948	Not disclosed	1	0	15.9	0	1	1	0	1	0	0	0	1	0	0	1	9	29	43	8.6	103	1.8	330	138	4.7	38.1	12.1	28.3	31.8	89	394	4.28	7.8	0	0	0	9.375	0	0	30	0	90
1949	Not disclosed	0	1	15.9	0	0	0	0	0	0	0	0	0	0	0	1	20	21	10	8.1	94	0.6	99	131	4.3	32	10.4	26.9	32.5	83	278	3.86	11.8	0	0	0	9.66667	0	0	30	0	90
1950	Not disclosed	0	1	15.9	1	1	1	1	0	0	0	0	1	0	0	1	13	29	23	8.1	102	1.1	156	140	4.1	37.8	13.5	30.9	35.6	87	289	4.36	6.3	0	1	1	6.70833	0	0	30	0	90
1951	Not disclosed	1	0	15.9	0	0	0	0	0	0	0	1	0	0	0	0	14	22	21	8.3	107	0.7	135	139	4.4	39.2	13.1	28.2	33.5	84	301	4.65	5.2	0	0	0	17.4167	0	0	30	0	90
1952	Not disclosed	0	1	15.9	0	0	0	0	0	0	0	0	0	0	0	0	13	26	20	8.7	100	0.9	95	134	4.5	28.8	9.9	29.9	34.5	87	456	3.31	9.8	0	1	0	6.79167	0	0	30	0	90
1953	Not disclosed	1	0	15.9	0	0	0	0	1	0	0	0	0	1	0	0	12	26	24	10.6	103	1.2	94	137	3.7	33.2	10.6	24.4	32.1	76	180	4.36	9.9	0	0	0	6.08333	0	0	30	0	90
1954	Not disclosed	0	1	15.9	0	1	0	0	1	0	0	0	1	0	1	1	18	26	93	8.4	95	2.3	143	135	4.1	26.6	8.1	30.6	30.5	100	209	2.65	9.9	0	0	1	10.5417	0	0	30	1	36.75
1955	Not disclosed	0	1	15.9	0	0	0	0	1	0	1	0	0	0	0	1	18	23	22	8.5	106	1.1	237	142	4.8	41.9	14.3	29.8	34.2	87	231	4.81	6.6	0	0	1	9.29167	0	0	30	0	90
1956	Not disclosed	1	1	15.9	0	0	0	0	1	0	0	0	1	0	0	1	22	24	45	8.9	98	6.3	116	138	5.7	35.3	11	31.9	31.3	102	237	3.46	7	1	0	0	6	0	0	30	0	90
1957	Not disclosed	1	1	15.9	0	0	0	0	0	0	0	0	1	0	0	0	16	21	39	10.2	103	1.8	95	135	5.2	35.6	12.4	30	34.9	86	343	4.14	10.6	1	0	0	6.83333	0	0	30	0	90
1958	Not disclosed	1	1	15.9	0	0	0	0	1	0	0	0	0	0	0	1	14	25	19	9.1	103	0.6	150	138	4	38.8	13.4	29.5	34.5	86	312	4.54	6.3	0	0	0	12.8333	0	0	30	0	90
1959	Not disclosed	0	1	15.9	1	1	0	0	1	0	0	0	0	0	1	0	12	27	34	7.7	102	1.5	105	137	4.2	35.9	12.3	29.7	34.2	87	154	4.14	9.8	0	1	1	4.125	0	0	30	0	90
1960	Not disclosed	1	1	15.9	0	0	0	0	0	0	0	0	0	0	0	0	16	22	21	9.2	106	0.6	154	140	3.8	38.6	13.3	31.4	34.5	91	241	4.24	12.1	0	0	0	10.5417	0	0	30	1	58.0833
1961	Not disclosed	1	1	15.9	0	0	0	0	1	0	0	0	0	0	0	0	17	22	12	8.2	99	0.7	113	134	3.6	27.5	9.4	31.8	34.1	93	395	2.94	18.5	0	1	0	6.54167	0	0	30	0	90
1962	Not disclosed	0	1	15.9	1	0	1	1	1	0	0	0	0	0	0	1	15	25	15	9.4	106	0.6	152	142	3.9	48.3	16	29.8	33	90	245	5.36	17	0	0	0	4.875	0	0	30	0	90
1963	Not disclosed	0	0	15.9	0	1	1	0	0	0	0	0	0	0	0	0	15	29	25	9.1	96	1	93	140	4.6	44.2	14	32.6	31.7	103	283	4.3	9.7	0	0	0	5.79167	0	0	30	0	90
1964	Not disclosed	0	0	15.9	0	0	1	0	0	0	0	0	1	0	0	1	18	34	20	10.1	95	5	134	142	4.6	34.4	11.1	32.3	32.2	100	219	3.43	7.1	1	0	0	2.04167	0	0	30	0	90
1965	Not disclosed	0	1	15.9	1	0	0	0	0	0	0	0	1	0	0	1	15	23	31	8.8	97	1.4	192	135	3.9	30.5	9.6	26.8	31.5	85	199	3.58	10.6	0	0	0	8.25	0	0	30	0	90
1966	Not disclosed	1	1	15.9	0	1	0	0	1	0	0	0	1	0	0	0	15	21	18	9.8	101	0.9	84	137	5.5	32.8	9.6	28.6	29.3	98	291	3.36	10.8	0	0	0	3.29167	0	0	30	0	90
1967	Not disclosed	0	1	16	0	0	0	0	0	0	0	0	0	0	0	0	12	27	6	8.7	89	0.9	113	125	4.1	28.2	9.2	24.9	32.8	76	483	3.7	9.4	0	0	1	18.0833	0	0	30	0	90
1968	Not disclosed	0	0	16	0	0	0	0	0	0	0	1	0	0	0	1	27	19	21	8.4	97	2	310	140	4	42.7	14.7	30.3	34.4	88	382	4.85	20.6	0	0	0	33.75	0	0	30	0	90
1969	Not disclosed	0	1	16	0	0	0	0	0	0	0	0	1	0	1	1	19	30	12	9.3	87	1.2	142	133	3.4	40.2	12.9	32.3	32.1	101	77	3.99	6.7	0	0	0	3.875	0	0	30	0	90
1970	Not disclosed	0	1	16	1	0	0	0	1	0	0	1	0	0	0	0	17	23	19	8.6	93	1	228	129	4.2	44.7	14.5	29.4	32.5	91	465	4.93	12.2	0	0	0	3.91667	0	0	30	0	90
1971	Not disclosed	1	1	16	0	1	0	1	0	0	0	0	1	0	0	0	14	25	37	9.4	106	1.3	84	141	4.3	34.8	12	31.8	34.5	92	102	3.78	12.4	0	1	1	10.8333	0	0	30	0	90
1972	Not disclosed	0	1	16	0	0	1	0	0	0	0	0	0	1	0	1	16	27	34	9.3	102	0.8	81	141	3.9	32.6	10.1	24.8	31	80	146	4.08	3.9	0	0	0	2.83333	0	0	30	0	90
1973	Not disclosed	0	1	16	0	0	0	0	0	0	0	0	0	0	0	0	11	27	19	8.5	107	0.8	156	141	4.3	43.2	14.7	28.4	34	84	287	5.18	8.6	0	0	0	13.8333	0	0	30	0	90
1974	Not disclosed	0	1	16	1	1	0	1	1	0	0	0	0	0	0	0	14	27	14	8	100	1	103	137	4.2	37.4	12.8	28	34.1	82	359	4.56	14	0	0	0	7.79167	0	0	30	0	90
1975	Not disclosed	1	0	16	1	0	0	0	0	0	0	0	0	0	0	0	16	25	13	7.4	103	0.7	129	144	3.8	39.6	12.8	28.3	32.3	87	177	4.53	10	0	0	0	8.95833	0	0	30	0	90
1976	Not disclosed	1	1	16	0	1	1	0	0	0	0	0	0	0	0	0	11	28	25	8.6	98	0.9	128	138	3.5	37.4	12.4	31	33.1	94	79	3.99	4.6	0	0	0	4.79167	0	0	30	1	82.2917
1977	Not disclosed	1	1	16	0	0	0	0	0	0	0	0	1	0	0	1	13	28	42	9.1	106	1.7	73	142	5	32.8	11.2	28.3	34.2	83	170	3.97	4.5	0	0	0	5.875	0	0	30	0	90
1978	Not disclosed	0	1	16	0	0	0	1	0	0	0	0	1	0	0	1	18	24	44	9	98	5.9	93	136	4.1	41.4	13.3	30.1	32.2	94	298	4.43	6.6	1	0	0	8	0	0	30	0	90
1979	Not disclosed	1	1	16	1	1	0	0	0	0	0	0	1	0	0	1	16	29	28	9.3	102	3.4	112	144	3.3	43.5	13.3	34.2	30.5	107.5	222	3.88	4.8	1	0	0	9	0	0	30	0	90
1980	Not disclosed	0	1	16	0	0	0	0	0	0	0	0	0	0	0	1	15	26	23	8.6	100	0.8	110	138	3.4	36.3	12.3	32.7	34	96	202	3.77	8.7	0	0	0	4.75	0	0	30	0	90
1981	Not disclosed	1	1	16	0	1	0	0	1	0	0	0	0	0	0	1	16	25	36	8.7	97	1.2	175	138	3.5	41.6	14.1	29.9	33.9	88	185	4.72	19.5	0	0	1	23.9583	0	0	30	0	90
1982	Not disclosed	1	0	16	0	1	0	0	0	0	0	0	0	0	0	1	16	25	20	9	103	1.1	107	140	3.8	38.2	12.3	27.4	32.1	85	240	4.48	12.7	0	0	0	31	0	0	30	0	90
1983	Not disclosed	1	0	16	0	0	0	0	0	0	0	0	0	0	0	1	12	27	10	7.9	99	0.8	103	133	4.9	32.4	10	26.9	30.8	88	384	3.71	12.5	0	1	0	10.75	0	0	30	0	90
1984	Not disclosed	1	0	16	0	1	0	0	0	0	0	0	1	0	0	0	15	26	31	9.3	103	1.2	106	140	4.4	38.4	12.4	30.3	32.3	94	318	4.1	9.6	0	0	1	19.0417	0	0	30	1	69.2917
1985	Not disclosed	0	0	16	0	0	0	1	0	0	0	0	0	0	0	1	15	27	16	10	105	0.7	96	143	4	37.9	12	29.8	31.7	94	150	4.03	6.4	0	0	1	14.2083	0	0	30	0	90
1986	Not disclosed	0	1	16	0	1	1	0	0	0	0	0	0	0	0	0	11	28	14	8.3	91	0.7	83	130	4.2	31.3	10.6	29.8	33.9	88	145	3.56	4	0	0	0	6.16667	0	0	30	0	90
1987	Not disclosed	1	1	16	0	0	0	0	0	0	0	0	1	0	0	1	18	24	43	9.1	100	1.4	98	137	4.8	30.9	9.7	26.6	31.4	85	306	3.65	9.1	0	0	0	6.20833	0	0	30	0	90
1988	Not disclosed	1	1	16	0	1	0	0	1	0	0	0	0	0	0	1	12	30	16	9.6	97	1.1	95	131	6.8	46.3	16	30.4	34.5	88	262	5.25	7	0	0	0	6.875	0	0	30	0	90
1989	Not disclosed	0	1	16	0	0	0	0	0	0	0	0	0	0	0	1	16	27	9	8.9	102	0.7	90	141	4	36.1	12.8	27.9	35.4	79	254	4.57	5.6	0	0	0	7.95833	0	0	30	0	90
1990	Not disclosed	1	1	16	0	1	0	0	1	0	0	0	1	0	0	1	16	28	32	9.1	104	1.3	146	143	4.7	30.8	9.2	22	29.9	74	278	4.19	7.5	0	0	0	9.91667	0	0	30	0	90
1991	Not disclosed	0	1	16	0	0	0	0	0	0	0	1	0	0	0	0	13	29	13	8.5	102	1.5	105	140	3.9	29.7	10	29.4	33.8	87	507	3.41	6.8	0	0	1	11.6667	0	0	30	0	90
1992	Not disclosed	0	0	16	0	1	0	0	0	0	0	0	1	0	0	1	13	26	22	8.9	107	1.5	108	142	3.5	32	11.4	31.6	35.8	88	167	3.62	5.7	0	0	0	10.4167	0	1	15.7083	1	15.7083
1993	Not disclosed	0	0	16	0	0	0	0	0	0	0	0	0	0	1	1	14	26	32	9	98	1.5	91	138	6.3	40	13	28.8	32.5	89	325	4.51	17.9	0	0	0	12.9583	0	0	30	0	90
1994	Not disclosed	1	1	16	0	1	1	0	0	0	0	0	1	0	0	1	16	28	23	9.6	96	1.5	191	131	6.8	35.5	11.1	26.7	31.3	85	278	4.16	8.3	0	0	0	9.625	0	0	30	0	90
1995	Not disclosed	0	0	16	0	0	0	0	0	0	0	0	0	0	0	0	12	30	9	8.9	101	0.7	111	139	3.9	33.6	10.9	26.5	32.4	82	407	4.11	6.3	0	0	0	69.125	0	0	30	0	90
1996	Not disclosed	0	1	16	0	1	0	0	0	0	0	0	1	0	1	1	12	30	64	8.7	97	2.2	192	137	4	24.6	8	29.1	32.6	89	67	2.76	4.3	0	0	0	6.875	0	0	30	1	35.125
1997	Not disclosed	0	1	16	0	0	0	0	0	0	0	0	0	0	0	0	14	29	16	9.5	101	1.4	97	140	4.1	39.8	13.4	30.2	33.7	90	174	4.43	13.7	0	0	0	3.66667	0	0	30	0	90
1998	Not disclosed	0	0	16	0	1	1	1	0	0	0	0	1	0	0	1	16	26	40	9.8	91	2.1	456	128	4.6	38	13.5	27.6	35.7	78	233	4.89	7	0	0	1	98.7083	1	0	30	0	90
[truncated: 702 more rows]
